# Supplementary material for: Assembly and comparative analysis of the complete mitochondrial genome of the spice plant Cinnamomum longepaniculatum
Source: BMC Plant Biol. 2025 Jul 16;25:916. doi: 10.1186/s12870-025-06839-6 (PMC12265261; doi:10.1186/s12870-025-06839-6)
Supplement: Supplementary file 1 — Supplementary Material 1. [file 12870_2025_6839_MOESM1_ESM.xlsx]

## Sheet: Sheet1
Table S1 Gene organization in the mitochondrial genome of C. longepaniculatum
Group of genes	Gene name	Length	Start codon	Stop codon	Amino acid
ATP synthase	atp1	1530	ATG	TGA	510
	atp4	600	ATG	TGA	200
	atp4	600	ATG	TGA	200
	atp6	846	ATG	CAA(TAA)	282
	atp8	486	ATG	TAA	162
	atp9	225	ATG	CGA(TGA)	75
Cytohrome c biogenesis	ccmB	621	ATG	TGA	207
	ccmC	720	ATG	TAA	240
	ccmFc	1308	ATG	CGA(TGA)	436
	ccmFn	1812	ATG	TAG	604
Ubichinol cytochrome c reductase	cob	1182	ATG	TGA	394
Cytochrome c oxidase	cox1	1584	ACG(ATG)	TAA	528
	cox2	834	ATG	TAG	278
	cox3	798	ATG	TGA	266
Maturases	matR	1968	ATG	TAG	656
Transport membrance protein	mttB	348	ATG	TAG	116
NADH dehydrogenase	nad1	978	ACG(ATG)	TAA	326
	nad2	1467	ATG	TAA	489
	nad3	357	ATG	TAA	119
	nad4	1488	ATG	TGA	496
	nad4L	303	ACG(ATG)	TAA	101
	nad4L	303	ACG(ATG)	TAA	101
	nad5	2001	ATG	TAA	667
	nad6	618	ATG	TAA	206
	nad7	1185	ATG	TAG	395
	nad9	573	ATG	TAA	191
Ribosomal proteins (LSU)	rpl10	486	ATG	TAA	162
	rpl16	516	ATG	TAA	172
	rpl2	1668	ATG	TAG	556
	rpl5	558	ATG	TAA	186
Ribosomal proteins (SSU)	rps1	513	ATG	TAA	171
	rps10	369	ACG(ATG)	TGA	123
	rps11	552	ATG	TGA	184
	rps12	378	ATG	TGA	126
	rps13	351	ATG	TGA	117
	rps14	303	ATG	TAG	101
	rps19	282	ATG	TAA	94
	rps2	654	ATG	TAG	218
	rps3	1692	ATG	TAG	564
	rps4	822	ATG	TAA	274
	rps7	450	ATG	TAA	150
Succinate dehydrogenase	sdh3	330	ATG	TGA	110
	sdh3	330	ATG	TGA	110
	sdh4	378	ATG	TAA	126
Ribosomal RNAs	rrn18	2130
	rrn26	3616
	rrn5	119
Transfer RNAs	trnC-GCA	71
	trnD-GTC	70
	trnD-GTC	74
	trnE-TTC	72
	trnE-TTC	68
	trnF-GAA	74
	trnG-GCC	72
	trnH-GTG	74
	trnK-CTT	73
	trnK-TTT	73
	trnL-CAA	82
	trnL-CAA	74
	trnM-CAT	73
	trnM-CAT	74
	trnM-CAT	74
	trnN-GTT	72
	trnP-TGG	75
	trnP-TGG	74
	trnP-TGG	75
	trnQ-TTG	72
	trnR-GCG	75
	trnS-GCT	88
	trnS-TGA	87
	trnT-GGT	72
	trnT-TGT	73
	trnW-CCA	74
	trnY-GTA	83
	trnY-GTA	90

## Sheet: Sheet2
Table S2a Basic information about the C. longepaniculatum mitogenome					Table S2b Codon counts and RSCU in eight mitogenome of Laurales
Type	gene number	Total length	GC content		AminoAcid	Symbol		C. longepaniculatum mitogenome			C. camphora mitogenome			C. chekiangense mitogenome			C. insularimontanum mitogenome			Machilus pauhoi mitogenome			Caryodaphnopsis henryi mitogenome			Hernandia nymphaeifolia mitogenome			Chimonanthus praecox mitogenome
mitogenome	75	870686	0.4694				Codon	count	RSCU	total count	count	RSCU	total count	count	RSCU	total count	count	RSCU	total count	count	RSCU	total count	count	RSCU	total count	count	RSCU	total count	count	RSCU	total count
Protein-coding genes	44	35367	0.4433		*	Ter	UAA	18	1.4211		20	1.5		21	1.575		21	1.575		21	1.5366		18	1.4595		18	1.4211		20	1.5
tRNAs	28	2108	0.5157		*	Ter	UAG	9	0.7105		6	0.45		6	0.45		6	0.45		6	0.439		8	0.6486		6	0.4737		6	0.45
rRNAs	3	5865	0.5313		*	Ter	UGA	11	0.8684	38	14	1.05	40	13	0.975	40	13	0.975	40	14	1.0244	41	11	0.8919	37	14	1.1053	38	14	1.05	40
					A	Ala	GCA	184	1.011		184	1.056		184	1.0544		184	1.0544		186	1.0494		187	1.0205		169	0.9883		171	1.0059
					A	Ala	GCC	158	0.8681		142	0.8149		141	0.808		141	0.808		149	0.8406		151	0.824		149	0.8713		149	0.8765
					A	Ala	GCG	98	0.5385		84	0.4821		82	0.4699		82	0.4699		85	0.4795		94	0.513		96	0.5614		84	0.4941
					A	Ala	GCU	288	1.5824	728	287	1.6471	697	291	1.6676	698	291	1.6676	698	289	1.6305	709	301	1.6426	733	270	1.5789	684	276	1.6235	680
					C	Cys	UGC	68	0.8447		65	0.8333		64	0.8312		64	0.8312		65	0.828		69	0.8415		66	0.8919		62	0.7561
					C	Cys	UGU	93	1.1553	161	91	1.1667	156	90	1.1688	154	90	1.1688	154	92	1.172	157	95	1.1585	164	82	1.1081	148	102	1.2439	164
					D	Asp	GAC	110	0.593		92	0.5227		93	0.5299		93	0.5299		97	0.5419		109	0.586		110	0.618		110	0.6145
					D	Asp	GAU	261	1.407	371	260	1.4773	352	258	1.4701	351	258	1.4701	351	261	1.4581	358	263	1.414	372	246	1.382	356	248	1.3855	358
					E	Glu	GAA	316	1.3222		309	1.3493		308	1.3509		308	1.3509		313	1.3405		312	1.3362		307	1.3204		314	1.3534
					E	Glu	GAG	162	0.6778	478	149	0.6507	458	148	0.6491	456	148	0.6491	456	154	0.6595	467	155	0.6638	467	158	0.6796	465	150	0.6466	464
					F	Phe	UUC	307	0.9417		302	0.935		302	0.9307		302	0.9307		305	0.9299		305	0.9145		290	0.9221		303	0.9099
					F	Phe	UUU	345	1.0583	652	344	1.065	646	347	1.0693	649	347	1.0693	649	351	1.0701	656	362	1.0855	667	339	1.0779	629	363	1.0901	666
					G	Gly	GGA	294	1.4447		280	1.4452		281	1.4541		281	1.4541		282	1.4315		288	1.4364		270	1.3972		279	1.4723
					G	Gly	GGC	112	0.5504		102	0.5265		102	0.5278		102	0.5278		106	0.5381		108	0.5387		105	0.5433		95	0.5013
					G	Gly	GGG	152	0.7469		143	0.7381		140	0.7245		140	0.7245		145	0.736		151	0.7531		159	0.8228		137	0.723
					G	Gly	GGU	256	1.258	814	250	1.2903	775	250	1.2937	773	250	1.2937	773	255	1.2944	788	255	1.2718	802	239	1.2367	773	247	1.3034	758
					H	His	CAC	68	0.4579		54	0.3885		56	0.3986		56	0.3986		64	0.4414		68	0.4642		79	0.5392		66	0.4748
					H	His	CAU	229	1.5421	297	224	1.6115	278	225	1.6014	281	225	1.6014	281	226	1.5586	290	225	1.5358	293	214	1.4608	293	212	1.5252	278
					I	Ile	AUA	231	0.8134		222	0.8102		218	0.7947		218	0.7947		217	0.7796		241	0.8407		206	0.7774		216	0.766
					I	Ile	AUC	256	0.9014		234	0.854		236	0.8603		236	0.8603		247	0.8874		256	0.893		254	0.9585		259	0.9184
					I	Ile	AUU	365	1.2852	852	366	1.3358	822	369	1.3451	823	369	1.3451	823	371	1.3329	835	363	1.2663	860	335	1.2642	795	371	1.3156	846
					K	Lys	AAA	295	1.1871		291	1.2304		290	1.2262		290	1.2262		292	1.2041		295	1.1919		291	1.171		274	1.1991
					K	Lys	AAG	202	0.8129	497	182	0.7696	473	183	0.7738	473	183	0.7738	473	193	0.7959	485	200	0.8081	495	206	0.829	497	183	0.8009	457
					L	Leu	CUA	155	0.8659		141	0.8119		142	0.8161		142	0.8161		144	0.8182		152	0.8429		143	0.8379		165	0.9083
					L	Leu	CUC	123	0.6872		116	0.6679		112	0.6437		112	0.6437		117	0.6648		117	0.6488		112	0.6562		117	0.644
					L	Leu	CUG	105	0.5866		97	0.5585		95	0.546		95	0.546		96	0.5455		106	0.5878		110	0.6445		108	0.5945
					L	Leu	CUU	231	1.2905		226	1.3013		228	1.3103		228	1.3103		230	1.3068		235	1.3031		227	1.3301		224	1.233
					L	Leu	UUA	237	1.324		239	1.3762		242	1.3908		242	1.3908		244	1.3864		245	1.3586		213	1.248		242	1.3321
					L	Leu	UUG	223	1.2458	1074	223	1.2841	1042	225	1.2931	1044	225	1.2931	1044	225	1.2784	1056	227	1.2588	1082	219	1.2832	1024	234	1.2881	1090
					M	Met	AUG	307	1	307	303	1	303	308	1	308	302	1	308	304	1	304	305	1	305	270	1	270	292	1	292
					N	Asn	AAC	117	0.6411		111	0.615		108	0.605		108	0.605		116	0.6339		117	0.6257		125	0.6868		119	0.6611
					N	Asn	AAU	248	1.3589	365	250	1.385	361	249	1.395	357	249	1.395	357	250	1.3661	366	257	1.3743	374	239	1.3132	364	241	1.3389	360
					P	Pro	CCA	202	1.1364		198	1.1478		199	1.152		199	1.152		207	1.1629		202	1.1396		194	1.1378		183	1.1491
					P	Pro	CCC	148	0.8326		135	0.7826		134	0.7757		134	0.7757		143	0.8034		140	0.7898		144	0.8446		136	0.854
					P	Pro	CCG	121	0.6807		119	0.6899		119	0.6889		119	0.6889		120	0.6742		124	0.6996		117	0.6862		103	0.6468
					P	Pro	CCU	240	1.3502	711	238	1.3797	690	239	1.3835	691	239	1.3835	691	242	1.3596	712	243	1.3709	709	227	1.3314	682	215	1.3501	637
					Q	Gln	CAA	241	1.4923		237	1.529		237	1.529		237	1.529		241	1.5205		242	1.522		229	1.4494		235	1.5309
					Q	Gln	CAG	82	0.5077	323	73	0.471	310	73	0.471	310	73	0.471	310	76	0.4795	317	76	0.478	318	87	0.5506	316	72	0.4691	307
					R	Arg	AGA	184	1.3222		181	1.3643		182	1.3616		182	1.3616		187	1.3683		193	1.3802		196	1.405		176	1.3556
					R	Arg	AGG	102	0.7329		92	0.6935		92	0.6883		92	0.6883		94	0.6878		97	0.6937		99	0.7097		95	0.7317
					R	Arg	CGA	182	1.3078		172	1.2965		173	1.2943		173	1.2943		177	1.2951		178	1.2729		184	1.319		175	1.3479
					R	Arg	CGC	89	0.6395		83	0.6256		83	0.6209		83	0.6209		87	0.6366		87	0.6222		88	0.6308		77	0.5931
					R	Arg	CGG	108	0.776		101	0.7613		102	0.7631		102	0.7631		103	0.7537		111	0.7938		102	0.7312		98	0.7548
					R	Arg	CGU	170	1.2216	835	167	1.2588	796	170	1.2718	802	170	1.2718	802	172	1.2585	820	173	1.2372	839	168	1.2043	837	158	1.2169	779
					S	Ser	AGC	112	0.6038		94	0.5232		96	0.5328		96	0.5328		99	0.5425		106	0.5668		116	0.6529		94	0.5361
					S	Ser	AGU	186	1.0027		185	1.0297		184	1.0213		184	1.0213		184	1.0082		189	1.0107		177	0.9962		181	1.0323
					S	Ser	UCA	214	1.1536		208	1.1577		204	1.1323		204	1.1323		207	1.1342		218	1.1658		200	1.1257		199	1.135
					S	Ser	UCC	188	1.0135		187	1.0408		189	1.049		189	1.049		189	1.0356		198	1.0588		183	1.03		183	1.0437
					S	Ser	UCG	171	0.9218		159	0.885		162	0.8992		162	0.8992		170	0.9315		167	0.893		163	0.9174		161	0.9183
					S	Ser	UCU	242	1.3046	1113	245	1.3636	1078	246	1.3654	1081	246	1.3654	1081	246	1.3479	1095	244	1.3048	1122	227	1.2777	1066	234	1.3346	1052
					T	Thr	ACA	147	1		147	1.0262		146	1.0373		146	1.0264		151	1.0432		151	1.029		139	0.9929		147	1.0155
					T	Thr	ACC	153	1.0408		144	1.0052		144	1.0231		144	1.0123		147	1.0155		152	1.0358		146	1.0429		160	1.1054
					T	Thr	ACG	90	0.6122		88	0.6143		82	0.5826		88	0.6186		87	0.601		90	0.6133		92	0.6571		83	0.5734
					T	Thr	ACU	198	1.3469	588	194	1.3543	573	191	1.357	563	191	1.3427	563	194	1.3402	579	194	1.322	587	183	1.3071	560	189	1.3057	579
					V	Val	GUA	211	1.1972		200	1.173		200	1.1594		200	1.1594		204	1.1792		212	1.1893		195	1.1387		201	1.1686
					V	Val	GUC	128	0.7262		117	0.6862		119	0.6899		119	0.6899		119	0.6879		123	0.69		128	0.7474		123	0.7151
					V	Val	GUG	172	0.9759		170	0.9971		172	0.9971		172	0.9971		170	0.9827		174	0.9762		164	0.9577		164	0.9535
					V	Val	GUU	194	1.1007	705	195	1.1437	682	199	1.1536	690	199	1.1536	690	199	1.1503	692	204	1.1445	713	198	1.1562	685	200	1.1628	688
					W	Trp	UGG	153	1	153	149	1	149	150	1	150	150	1	150	154	1	154	152	1	152	157	1	157	154	1	154
					Y	Tyr	UAC	80	0.5063		72	0.4601		72	0.4543		72	0.4543		77	0.4813		79	0.4745		82	0.5377		82	0.5109
					Y	Tyr	UAU	236	1.4937	316	241	1.5399	313	245	1.5457	317	245	1.5457	317	243	1.5188	320	254	1.5255	333	223	1.4623	305	239	1.4891	321

## Sheet: Sheet3
Table S3 SSRs in the mitochondrial genome of eight Laurales species
	Cinnamomum longepaniculatum	Cinnamomum camphora *	Cinnamomum chekiangense *	Cinnamomum insularimontanum *	Machilus pauhoi	Caryodaphnopsis henryi *	hernandia nymphaeifolia	Chimonanthus praecox
Monomeric	86	236	195	195	75	279	48	56
Dimeric	52	276	241	241	39	66	22	36
Trimeric	35	37	34	34	25	9	19	48
Tetrameric	121	123	106	106	97	8	55	116
Pentameric	15	17	18	18	15	5	18	22
Hexameric	8	8	7	7	7	1	7	7
Total SSRs	317	697	601	601	258	368	169	285
Note: "*" represents the data from published complete mitogenome literature

## Sheet: Sheet4
Table S4 Tandem repeat sequences in the mitochondrial genome of C. longepaniculatum
Number	Period Size(bp)	Copy number	Repeat sequence	Percent Matches (%)	Start	End
32	4	16.2	AAAG	96	481829	481893
28	2	15	TA	100	297168	297197
19	2	13	AT	100	244215	244240
17	4	10	TTAA	89	197372	197412
4	4	7.2	AAAG	100	94823	94851
7	5	5.4	TATAG	100	134993	135019
16	29	4	GGGTTGACCCACTCGACTAAAAGGAGAGG	93	183417	183533
15	17	3.4	CAAGCAGTAAAACAAGC	78	173094	173148
14	14	3.2	CTTTTCTAAGCTA	87	172125	172168
42	21	3.1	TTCGTCATTTATTGCTGGATT	81	727756	727820
30	34	2.7	CCGCTTTAGCATAGATATATAGCTCTTCCATTAC	87	410226	410317
27	42	2.7	TTGACTGTTTTCCTCTCGATTAACAGCACCAAACAATCACGTT	82	277424	277537
11	23	2.7	ATAGCAGAAGAAGAAGAAAGAAT	76	160987	161049
25	13	2.6	CAGAAGGTCATTGC	86	256113	256148
8	21	2.6	TGGATGTTCGTCATTTATTGC	85	146792	146845
50	16	2.6	CCGCTTCTTACCGTA	85	840526	840566
33	21	2.4	ACTTGATTGCAGGTGAGTATG	90	509995	510045
39	18	2.4	CATAGTCGCGAGCTGTTT	81	684723	684765
10	30	2.4	CAGAATAAGAGAATATAGCTAACAGAAGAAG	76	160967	161040
31	33	2.3	GAATCCCTCTCCTTTGCGGGAGAGTCTTTCTTC	100	410643	410719
36	11	2.3	GAACATCAGGG	100	634532	634556
37	16	2.3	CTTAAATAAAATAACT	90	637034	637069
45	18	2.3	TAGCTGGAGACTGAACT	87	785368	785408
23	25	2.2	CTTGACCCTACAACTCTAACTCCAA	100	254218	254272
29	18	2.2	TCCGTTTCCATTCCAGAT	90	358981	359019
3	18	2.2	AAAGAAAGCGAGCTCAACG	86	89644	89683
38	24	2.2	AACAAGAAAAACAGAAACAAGAGA	82	641388	641439
49	14	2.1	TATAACGACATTTG	100	829596	829624
12	15	2.1	GAGCTCTCGCAGCTAT	88	163156	163188
51	21	2.1	TTTGCAACCAATCTTCCGCTG	84	840994	841038
13	20	2.1	AGCGAAGTCCGGGCAGTAAGG	82	165044	165086
2	25	2	TTCCTTAATGAGTGAGCTAGTCAGC	100	53496	53546
20	17	2	CTTCTATAAAAGTCAAC	100	244326	244359
26	30	2	ATTCGAATTGAGTGAGGGCTGCGGTACCTC	100	261529	261589
44	21	2	CATAGGCTTCTCTCTCAAGAA	100	783296	783337
6	44	2	AATATCAGGATCGGGTCGACCAGGTCAGGCCAGATCATGAGTGA	95	133837	133925
21	23	2	ACTCATAGCACAGACGATCCTTA	95	247615	247660
35	17	2	AGCGTAGGTCCTTCTAT	94	556167	556200
18	16	2	GTAGTAGTAAAAAAGG	93	242007	242038
34	15	2	CTCATTCGCTCACAC	93	545705	545734
47	15	2	TAGGTCTGTAGATAG	93	824055	824084
43	27	2	GCTTGGAGCTATATAAGGTAACTTCCC	92	783024	783077
52	20	2	CTAATTATATATACTTCTAT	90	866034	866073
41	17	2	AACATCATCAATCATGA	88	721025	721058
1	28	2	GGAGCGCACTGGAGTTTTCGGAGCTGCA	85	34036	34090
22	20	2	TACCAATGACTAAGCAAAAA	85	252040	252078
24	14	1.9	GAACCTCTACCCTC	100	254271	254297
46	14	1.9	TAGTTCCTCAAGAA	100	823719	823745
48	16	1.9	AGAGCTACAAAGAGAC	93	824790	824820
5	24	1.9	AACTACAATAGATCATCTTAGCA	90	112689	112732
9	22	1.9	TAGTGCAAGTTCCATCTCCCTG	90	154713	154754
40	48	1.9	AGCATACATAGAGATAGAGTCACATCACAAAGGTCACAGAAAATGGGA	86	711847	711939

## Sheet: Sheet5
Table S5 Data analysis of dispersed sequences in the mitochondrial genome of eight Laurales species
	Cinnamomum longepaniculatum	Cinnamomum camphora *	Cinnamomum chekiangense *	Cinnamomum insularimontanum *	Machilus pauhoi	Caryodaphnopsis henryi *	hernandia nymphaeifolia	Chimonanthus praecox
forward repeats	414	693	605	605	381	1093	205	1707
reverse repeats	0	32	16	16	0	40	0	0
Palindromic repeats	460	629	545	545	472	982	199	2010
complementary repeats	0	17	12	12	0	37	0	0
Tandem	52	50	45	45	47	81	45	128
Note: "*" represents the data from published complete mitogenome literature

## Sheet: Sheet6
Table S6 Dispersed repeat sequences in the mitochondrial genome of C. longepaniculatum
Chr1	Matching direction	alignment length	similarity	start1	end1	start2	end2	evalue
chr1	F	9991	99.99	577701	587690	4167	14157	0
chr1	F	507	71.598	549035	549514	281412	281903	3.34e-19
chr1	F	395	99.747	642947	643341	170087	170481	0
chr1	F	391	73.146	662030	662401	621855	622240	9.23e-25
chr1	F	368	73.098	751045	751407	738765	739127	7.13e-26
chr1	F	345	75.942	248432	248773	93975	94316	6.98e-41
chr1	F	332	89.458	535983	536306	156498	156819	2.27e-110
chr1	F	321	99.065	727484	727804	146526	146845	4.56e-162
chr1	F	316	72.152	544145	544442	137612	137925	1.57e-12
chr1	F	280	79.286	456887	457154	126797	127068	1.5e-42
chr1	F	273	77.289	627765	628037	219306	219578	1.51e-37
chr1	F	250	97.6	855725	855974	513743	513987	1.75e-116
chr1	F	232	78.017	487949	488159	123141	123366	2.57e-25
chr1	F	216	87.963	618762	618976	315764	315974	3.14e-64
chr1	F	208	100	685727	685934	630229	630436	8.24e-105	`
chr1	F	205	74.634	98707	98901	55164	55366	4.35e-13
chr1	F	202	100	462431	462632	37272	37473	1.78e-101
chr1	F	201	96.517	232490	232687	167930	168130	3.92e-88
chr1	F	193	75.13	532310	532501	180455	180644	2.6e-15
chr1	F	189	100	359983	360171	66796	66984	3.01e-94
chr1	F	184	94.022	481641	481824	205020	205197	1.86e-71
chr1	F	181	99.448	866083	866263	601833	602013	3.92e-88
chr1	F	181	91.713	829001	829178	110453	110630	4.06e-63
chr1	F	167	94.012	481689	481855	94692	94853	1.13e-63
chr1	F	165	98.788	560917	561080	385470	385634	5.14e-77
chr1	F	156	99.359	684258	684413	65261	65416	3.09e-74
chr1	F	156	75	354586	354738	353991	354142	1.22e-08
chr1	F	155	85.806	841071	841220	239278	239432	5.44e-37
chr1	F	153	96.732	319262	319414	283094	283246	6.74e-66
chr1	F	147	91.156	193605	193748	33914	34054	1.93e-46
chr1	F	143	93.007	611826	611964	33919	34060	2.48e-50
chr1	F	143	88.112	5907	6043	1557	1699	1.17e-38
chr1	F	143	88.112	579441	579577	1557	1699	1.17e-38
chr1	F	137	93.431	512300	512435	32350	32486	8.91e-50
chr1	F	136	83.824	829414	829536	359836	359971	3.32e-24
chr1	F	135	94.074	459545	459677	134736	134868	8.91e-50
chr1	F	127	78.74	570476	570602	569986	570105	1.57e-12
chr1	F	126	94.444	704672	704797	573101	573226	1.49e-47
chr1	F	125	77.6	623785	623906	394969	395091	2.62e-10
chr1	F	123	95.935	205076	205197	94700	94822	1.15e-48
chr1	F	122	86.885	803509	803625	205144	205261	1.53e-27
chr1	F	122	81.148	239502	239622	53716	53836	4.32e-18
chr1	F	120	99.167	684268	684386	611864	611983	1.14e-53
chr1	F	120	98.333	611864	611983	65271	65389	5.32e-52
chr1	F	118	98.305	299490	299606	193654	193771	6.88e-51
chr1	F	117	94.872	674264	674380	459535	459651	3.23e-44
chr1	F	116	99.138	611843	611958	193633	193748	5.32e-52
chr1	F	116	89.655	442377	442490	440807	440922	4.23e-33
chr1	F	116	87.931	479253	479368	395959	396073	9.16e-30
chr1	F	114	90.351	630578	630691	434785	434893	1.52e-32
chr1	F	114	79.825	520371	520484	168534	168647	3.37e-14
chr1	F	111	98.198	529486	529596	299480	299590	1.49e-47
chr1	F	111	86.486	699248	699354	34238	34341	1.54e-22
chr1	F	109	95.413	358765	358873	249050	249155	2.51e-40
chr1	F	109	90.826	479813	479919	94594	94696	7.08e-31
chr1	F	107	100	684255	684361	299477	299583	1.15e-48
chr1	F	107	99.065	684261	684367	33954	34060	5.36e-47
chr1	F	107	98.131	65264	65370	33954	34060	2.49e-45
chr1	F	105	100	481865	481969	94823	94927	1.49e-47
chr1	F	104	99.038	299480	299583	65261	65364	2.49e-45
chr1	F	104	98.077	684258	684361	529486	529589	1.16e-43
chr1	F	104	97.115	529486	529589	65261	65364	5.4e-42
chr1	F	104	89.423	395963	396066	33990	34092	4.26e-28
chr1	F	103	96.117	592008	592109	134705	134807	3.25e-39
chr1	F	103	81.553	821279	821381	200082	200169	2.62e-10
chr1	F	102	97.059	866083	866183	134705	134806	2.51e-40
chr1	F	101	99.01	299483	299583	33954	34054	1.16e-43
chr1	F	101	99.01	529489	529589	33954	34054	1.16e-43
chr1	F	101	99.01	674280	674380	134742	134842	1.16e-43
chr1	F	101	97.03	529497	529596	193655	193755	9.03e-40
chr1	F	101	96.04	803535	803635	94841	94941	1.17e-38
chr1	F	101	95.05	866083	866183	592008	592108	5.44e-37
chr1	F	101	94.059	601833	601933	592008	592108	2.53e-35
chr1	F	100	89	702110	702209	127772	127871	1.98e-26
chr1	F	99	100	479257	479355	33990	34088	3.23e-44
chr1	F	99	98.99	357076	357173	249070	249168	5.4e-42
chr1	F	98	97.959	601836	601933	134709	134806	2.51e-40
chr1	F	98	96.939	631864	631960	529994	530091	4.2e-38
chr1	F	97	96.907	601954	602050	271558	271652	1.51e-37
chr1	F	97	85.567	840916	841012	400731	400826	3.34e-19
chr1	F	95	98.947	193654	193748	65271	65364	9.03e-40
chr1	F	95	98.947	611864	611958	299490	299583	9.03e-40
chr1	F	95	97.895	684268	684361	193654	193748	4.2e-38
chr1	F	95	92.632	682819	682910	617006	617099	3.3e-29
chr1	F	94	97.872	611865	611958	529497	529589	1.51e-37
chr1	F	94	90.426	457899	457991	319220	319313	7.13e-26
chr1	F	93	94.624	677452	677544	109836	109925	1.97e-31
chr1	F	92	86.957	205173	205261	94841	94931	3.34e-19
chr1	F	90	97.778	865139	865228	134729	134818	7.03e-36
chr1	F	90	93.333	674332	674419	602000	602089	1.19e-28
chr1	F	89	98.876	700400	700488	629097	629185	5.44e-37
chr1	F	89	97.753	567599	567687	359657	359745	2.53e-35
chr1	F	89	87.64	481883	481970	205173	205258	3.34e-19
chr1	F	89	82.022	520746	520829	329862	329948	9.42e-10
chr1	F	88	97.727	803535	803622	481883	481970	9.1e-35
chr1	F	88	93.182	183447	183533	183417	183504	1.53e-27
chr1	F	88	88.636	632477	632563	566876	566958	9.29e-20
chr1	F	88	81.818	441979	442066	111810	111896	7.29e-11
chr1	F	86	95.349	670310	670394	318849	318934	9.16e-30
chr1	F	86	95.349	520007	520092	457870	457954	9.16e-30
chr1	F	86	88.372	285272	285357	261084	261169	2.58e-20
chr1	F	85	88.235	734659	734741	270225	270305	4.32e-18
chr1	F	84	96.429	710786	710869	479245	479328	7.08e-31
chr1	F	83	98.795	865146	865228	459545	459627	1.18e-33
chr1	F	83	80.723	566879	566960	318023	318102	1.58e-07
chr1	F	83	79.518	548104	548185	280451	280532	2.04e-06
chr1	F	82	100	358792	358873	357080	357161	9.1e-35
chr1	F	82	97.561	469777	469858	299568	299648	7.08e-31
chr1	F	82	86.585	829339	829419	12702	12775	1.21e-13
chr1	F	82	86.585	829339	829419	586236	586309	1.21e-13
chr1	F	82	80.488	840998	841079	239180	239261	4.38e-08
chr1	F	81	93.827	682829	682909	223219	223298	2.57e-25
chr1	F	79	100	299518	299596	223223	223301	4.23e-33
chr1	F	79	100	701121	701199	629323	629401	4.23e-33
chr1	F	79	98.734	223223	223301	193683	193761	1.97e-31
chr1	F	79	96.203	865139	865217	592031	592109	4.26e-28
chr1	F	78	96.154	865139	865216	601856	601933	1.53e-27
chr1	F	78	96.154	866106	866183	865139	865216	1.53e-27
chr1	F	78	93.59	700402	700479	118164	118241	3.32e-24
chr1	F	78	92.308	629099	629176	118164	118241	1.54e-22
chr1	F	78	92.308	686091	686167	308322	308399	5.55e-22
chr1	F	78	80.769	714071	714147	68511	68587	5.67e-07
chr1	F	77	97.403	601862	601938	188767	188843	1.19e-28
chr1	F	77	97.403	866112	866188	188767	188843	1.19e-28
chr1	F	77	97.403	865152	865228	674280	674356	1.19e-28
chr1	F	77	94.805	682833	682909	193683	193758	9.23e-25
chr1	F	77	93.506	682833	682909	299518	299593	4.29e-23
chr1	F	77	84.416	410260	410333	410226	410302	7.29e-11
chr1	F	76	98.684	617020	617095	223220	223295	9.16e-30
chr1	F	76	93.421	686098	686171	487370	487444	5.55e-22
chr1	F	76	88.158	510320	510395	188752	188826	7.23e-16
chr1	F	75	96	673546	673620	32336	32410	7.13e-26
chr1	F	75	92	710798	710872	529525	529599	7.18e-21
chr1	F	75	81.333	442653	442726	111834	111905	2.04e-06
chr1	F	74	98.649	710794	710867	395959	396032	1.19e-28
chr1	F	74	98.649	617023	617096	529524	529597	1.19e-28
chr1	F	74	94.595	682833	682906	529524	529597	1.19e-23
chr1	F	74	90.541	288962	289031	234308	234381	1.55e-17
chr1	F	74	81.081	487845	487917	122899	122971	2.04e-06
chr1	F	73	100	617023	617095	193683	193755	9.16e-30
chr1	F	73	100	529524	529596	223223	223295	9.16e-30
chr1	F	73	98.63	617023	617095	299518	299590	4.26e-28
chr1	F	72	100	188767	188838	134735	134806	3.3e-29
chr1	F	72	98.611	865145	865216	188767	188838	1.53e-27
chr1	F	72	95.833	710798	710869	33990	34061	3.32e-24
chr1	F	72	95.833	592037	592108	188767	188838	3.32e-24
chr1	F	72	95.833	592038	592109	459545	459616	3.32e-24
chr1	F	72	95.833	731352	731423	719140	719211	3.32e-24
chr1	F	72	95.833	390114	390185	388509	388577	4.29e-23
chr1	F	72	91.667	52428	52498	51929	52000	1.2e-18
chr1	F	72	91.667	487370	487439	308330	308399	4.32e-18
chr1	F	71	100	611894	611964	479257	479327	1.19e-28
chr1	F	71	100	684297	684367	479257	479327	1.19e-28
chr1	F	71	98.592	479257	479327	65300	65370	5.51e-27
chr1	F	71	98.592	459545	459615	188768	188838	5.51e-27
chr1	F	71	95.775	601863	601933	459545	459615	1.19e-23
chr1	F	71	95.775	866113	866183	459545	459615	1.19e-23
chr1	F	71	95.775	710798	710868	611894	611964	1.19e-23
chr1	F	71	95.775	710798	710868	684297	684367	1.19e-23
chr1	F	71	94.366	710798	710868	65300	65370	5.55e-22
chr1	F	71	83.099	205342	205410	67613	67682	1.58e-07
chr1	F	70	95.714	611894	611963	395963	396032	4.29e-23
chr1	F	70	95.714	684297	684366	395963	396032	4.29e-23
chr1	F	70	95.714	686099	686168	620117	620186	4.29e-23
chr1	F	70	94.286	395963	396032	65300	65369	2e-21
chr1	F	70	85.714	277467	277535	277424	277493	7.29e-11
chr1	F	70	82.857	471387	471454	279422	279489	5.67e-07
chr1	F	69	94.203	620120	620187	487374	487441	2.58e-20
chr1	F	69	92.754	620117	620185	308331	308399	3.34e-19
chr1	F	69	92.754	828487	828555	152939	153005	1.2e-18
chr1	F	69	86.957	548782	548850	281108	281176	1.57e-12
chr1	F	69	84.058	774811	774877	468328	468396	1.22e-08
chr1	F	68	95.588	447071	447138	391013	391079	2e-21
chr1	F	68	89.706	395954	396021	59495	59562	2.6e-15
chr1	F	67	92.537	682401	682463	457942	458008	5.59e-17
chr1	F	67	85.075	325459	325520	325342	325408	4.38e-08
chr1	F	66	100	223223	223288	33989	34054	7.13e-26
chr1	F	66	100	617023	617088	65299	65364	7.13e-26
chr1	F	66	100	611893	611958	223223	223288	7.13e-26
chr1	F	66	100	684296	684361	223223	223288	7.13e-26
chr1	F	66	98.485	617023	617088	33989	34054	3.32e-24
chr1	F	66	98.485	223223	223288	65299	65364	3.32e-24
chr1	F	66	98.485	617023	617088	611893	611958	3.32e-24
chr1	F	66	98.485	684296	684361	617023	617088	3.32e-24
chr1	F	66	95.455	682833	682898	65299	65364	7.18e-21
chr1	F	66	95.455	674280	674345	592044	592109	7.18e-21
chr1	F	66	93.939	682833	682898	33989	34054	3.34e-19
chr1	F	66	93.939	682833	682898	611893	611958	3.34e-19
chr1	F	66	93.939	684296	684361	682833	682898	3.34e-19
chr1	F	66	93.939	869546	869611	479103	479167	1.2e-18
chr1	F	65	100	674280	674344	188774	188838	2.57e-25
chr1	F	65	100	479257	479321	223224	223288	2.57e-25
chr1	F	65	100	479257	479321	299519	299583	2.57e-25
chr1	F	65	100	529525	529589	479257	479321	2.57e-25
chr1	F	65	98.462	479257	479321	193684	193748	1.19e-23
chr1	F	65	98.462	682834	682898	395963	396027	1.19e-23
chr1	F	65	98.462	617024	617088	479257	479321	1.19e-23
chr1	F	65	98.462	710798	710862	682834	682898	1.19e-23
chr1	F	65	98.462	723352	723416	458940	459003	4.29e-23
chr1	F	65	96.923	674280	674344	601869	601933	5.55e-22
chr1	F	65	96.923	866119	866183	674280	674344	5.55e-22
chr1	F	65	95.385	395963	396027	223224	223288	2.58e-20
chr1	F	65	95.385	710798	710862	223224	223288	2.58e-20
chr1	F	65	95.385	395963	396027	299519	299583	2.58e-20
chr1	F	65	95.385	710798	710862	299519	299583	2.58e-20
chr1	F	65	95.385	529525	529589	395963	396027	2.58e-20
chr1	F	65	93.846	395963	396027	193684	193748	1.2e-18
chr1	F	65	93.846	710798	710862	193684	193748	1.2e-18
chr1	F	65	93.846	617024	617088	395963	396027	1.2e-18
chr1	F	65	93.846	682834	682898	479257	479321	1.2e-18
chr1	F	65	93.846	710798	710862	617024	617088	1.2e-18
chr1	F	65	86.154	857667	857730	403983	404042	1.22e-08
chr1	F	65	83.077	676622	676683	192829	192893	7.34e-06
chr1	F	64	96.875	479252	479315	59499	59562	2e-21
chr1	F	64	92.188	710793	710856	59499	59562	2.01e-16
chr1	F	63	93.651	821249	821310	616807	616869	5.59e-17
chr1	F	62	91.935	271604	271665	134794	134854	9.36e-15
chr1	F	61	98.361	673560	673620	512300	512360	2e-21
chr1	F	61	96.721	648230	648290	601921	601981	9.29e-20
chr1	F	61	96.721	866171	866231	648230	648290	9.29e-20
chr1	F	60	100	866204	866263	271558	271617	1.54e-22
chr1	F	59	100	223221	223279	66671	66729	5.55e-22
chr1	F	59	100	617021	617079	66671	66729	5.55e-22
chr1	F	59	96.61	59504	59562	33990	34048	1.2e-18
chr1	F	59	96.61	223224	223282	59504	59562	1.2e-18
chr1	F	59	96.61	299519	299577	59504	59562	1.2e-18
chr1	F	59	96.61	529525	529583	59504	59562	1.2e-18
chr1	F	59	96.61	611894	611952	59504	59562	1.2e-18
chr1	F	59	96.61	684297	684355	59504	59562	1.2e-18
chr1	F	59	96.61	465581	465638	436693	436751	4.32e-18
chr1	F	59	94.915	682831	682889	66671	66729	5.59e-17
chr1	F	59	94.915	674274	674332	510337	510395	5.59e-17
chr1	F	59	93.22	719803	719861	463559	463617	2.6e-15
chr1	F	59	91.525	371606	371663	141112	141169	4.35e-13
chr1	F	59	89.831	183476	183533	183417	183475	2.03e-11
chr1	F	59	86.441	635316	635369	52580	52638	5.67e-07
chr1	F	58	96.552	545972	546029	469776	469833	4.32e-18
chr1	F	57	100	66673	66729	33989	34045	7.18e-21
chr1	F	57	100	66673	66729	65299	65355	7.18e-21
chr1	F	57	100	193683	193739	66673	66729	7.18e-21
chr1	F	57	100	299518	299574	66673	66729	7.18e-21
chr1	F	57	100	529524	529580	66673	66729	7.18e-21
chr1	F	57	100	611893	611949	66673	66729	7.18e-21
chr1	F	57	100	684296	684352	66673	66729	7.18e-21
chr1	F	57	98.246	653331	653387	460689	460745	3.34e-19
chr1	F	57	96.491	65300	65356	59504	59560	1.55e-17
chr1	F	57	96.491	193684	193740	59504	59560	1.55e-17
chr1	F	57	96.491	617024	617080	59504	59560	1.55e-17
chr1	F	57	96.491	545973	546029	299568	299624	1.55e-17
chr1	F	57	94.737	520036	520092	319220	319276	7.23e-16
chr1	F	57	91.228	682834	682890	59504	59560	1.57e-12
chr1	F	57	91.228	646097	646150	371609	371664	2.03e-11
chr1	F	56	100	479257	479312	66674	66729	2.58e-20
chr1	F	56	96.429	66674	66729	59504	59559	5.59e-17
chr1	F	56	94.643	395963	396018	66674	66729	2.6e-15
chr1	F	56	94.643	710798	710853	66674	66729	2.6e-15
chr1	F	56	94.643	630153	630208	249998	250053	2.6e-15
chr1	F	56	89.286	508036	508091	507666	507721	2.62e-10
chr1	F	56	89.286	67629	67682	32281	32334	3.39e-09
chr1	F	56	89.286	646102	646154	265281	265336	3.39e-09
chr1	F	55	90.909	829334	829386	39573	39627	7.29e-11
chr1	F	55	89.091	674375	674424	601928	601982	4.38e-08
chr1	F	55	89.091	866178	866232	674375	674424	4.38e-08
chr1	F	55	87.273	750830	750884	738559	738613	4.38e-08
chr1	F	54	98.148	332232	332285	146851	146904	1.55e-17
chr1	F	54	90.741	646099	646149	141116	141169	9.42e-10
chr1	F	54	88.889	172750	172803	172559	172612	3.39e-09
chr1	F	54	87.037	459403	459456	126608	126661	1.58e-07
chr1	F	53	100	592044	592096	510343	510395	1.2e-18
chr1	F	53	96.226	616837	616889	200082	200132	9.36e-15
chr1	F	53	94.34	510343	510395	134742	134794	1.21e-13
chr1	F	53	94.34	510343	510395	459551	459603	1.21e-13
chr1	F	53	94.34	601869	601921	510343	510395	1.21e-13
chr1	F	53	94.34	865152	865204	510343	510395	1.21e-13
chr1	F	53	94.34	866119	866171	510343	510395	1.21e-13
chr1	F	53	90.566	205360	205412	32284	32336	2.62e-10
chr1	F	53	90.566	265280	265331	141117	141169	9.42e-10
chr1	F	53	88.679	646058	646109	395763	395814	4.38e-08
chr1	F	52	92.308	611752	611803	200172	200220	2.62e-10
chr1	F	51	94.118	457941	457991	283095	283145	1.57e-12
chr1	F	51	94.118	674216	674266	459535	459582	2.03e-11
chr1	F	51	92.157	814276	814326	299685	299734	2.62e-10
chr1	F	51	90.196	405112	405162	159838	159888	3.39e-09
chr1	F	51	90.196	602000	602050	134794	134842	1.22e-08
chr1	F	51	90.196	602000	602050	459603	459651	1.22e-08
chr1	F	50	100	92245	92294	35282	35331	5.59e-17
chr1	F	50	98	115935	115984	56018	56067	2.6e-15
chr1	F	50	96	459603	459652	271604	271653	1.21e-13
chr1	F	50	96	787736	787785	497411	497460	1.21e-13
chr1	F	50	94	630160	630209	281998	282047	5.63e-12
chr1	F	50	94	684375	684423	299552	299601	2.03e-11
chr1	F	50	92	684375	684423	193717	193766	9.42e-10
chr1	F	50	92	479110	479157	32358	32406	3.39e-09
chr1	F	50	92	869553	869600	32358	32406	3.39e-09
chr1	F	50	92	682341	682389	86359	86406	3.39e-09
chr1	F	50	92	512308	512356	479110	479157	3.39e-09
chr1	F	50	92	869553	869600	512308	512356	3.39e-09
chr1	F	50	90	691209	691257	307375	307423	4.38e-08
chr1	F	49	100	281998	282046	250005	250053	2.01e-16
chr1	F	49	95.918	684375	684423	223257	223305	4.35e-13
chr1	F	49	95.918	60115	60162	60024	60072	1.57e-12
chr1	F	49	93.878	674332	674380	271604	271652	2.03e-11
chr1	F	49	93.878	686207	686255	474837	474885	2.03e-11
chr1	F	49	91.837	648237	648285	602045	602091	3.39e-09
chr1	F	49	89.796	602045	602091	601928	601976	1.58e-07
chr1	F	49	89.796	866178	866226	602045	602091	1.58e-07
chr1	F	48	100	86356	86403	17566	17613	7.23e-16
chr1	F	48	100	630746	630793	401552	401599	7.23e-16
chr1	F	48	97.917	869555	869602	460699	460745	1.21e-13
chr1	F	48	97.917	869555	869602	653341	653387	1.21e-13
chr1	F	48	95.833	374955	375002	191942	191989	1.57e-12
chr1	F	48	95.833	682784	682831	611676	611723	1.57e-12
chr1	F	48	91.667	554206	554252	111057	111103	1.22e-08
chr1	F	48	91.667	702083	702129	616802	616849	1.22e-08
chr1	F	48	89.583	460699	460743	32360	32406	2.04e-06
chr1	F	48	89.583	653341	653385	32360	32406	2.04e-06
chr1	F	48	89.583	512310	512356	460699	460743	2.04e-06
chr1	F	48	89.583	653341	653385	512310	512356	2.04e-06
chr1	F	47	97.872	479112	479158	460699	460744	4.35e-13
chr1	F	47	97.872	653341	653386	479112	479158	4.35e-13
chr1	F	47	93.617	727895	727941	514211	514257	2.62e-10
chr1	F	47	93.617	852830	852875	472972	473018	9.42e-10
chr1	F	47	91.489	682341	682386	17569	17613	1.58e-07
chr1	F	47	91.489	673568	673613	479110	479154	1.58e-07
chr1	F	47	91.489	869553	869597	673568	673613	1.58e-07
chr1	F	46	97.826	471341	471386	299383	299428	4.35e-13
chr1	F	46	91.304	816814	816859	21985	22029	1.58e-07
chr1	F	46	91.304	812123	812167	250685	250730	1.58e-07
chr1	F	46	91.304	656580	656624	655932	655976	1.58e-07
chr1	F	46	89.13	567786	567830	205382	205426	7.34e-06
chr1	F	45	95.556	133881	133925	133837	133881	7.29e-11
chr1	F	45	95.556	863527	863571	803751	803795	7.29e-11
chr1	F	45	93.333	463351	463395	200001	200045	3.39e-09
chr1	F	45	91.111	670513	670556	272370	272414	5.67e-07
chr1	F	44	100	313871	313914	217251	217294	1.21e-13
chr1	F	44	100	410676	410719	410643	410686	1.21e-13
chr1	F	44	97.727	595625	595668	595568	595611	5.63e-12
chr1	F	44	97.727	629080	629123	629027	629069	2.03e-11
chr1	F	44	93.182	396189	396232	85959	86001	4.38e-08
chr1	F	44	93.182	674375	674416	648237	648280	4.38e-08
chr1	F	44	90.909	236280	236323	236017	236059	2.04e-06
chr1	F	43	97.674	821246	821288	702085	702127	2.03e-11
chr1	F	43	95.349	865141	865183	674224	674266	9.42e-10
chr1	F	43	93.023	674224	674266	134731	134773	4.38e-08
chr1	F	43	93.023	674224	674266	601858	601900	4.38e-08
chr1	F	43	93.023	866108	866150	674224	674266	4.38e-08
chr1	F	43	90.698	744523	744565	97563	97605	2.04e-06
chr1	F	43	90.698	702141	702182	188758	188800	7.34e-06
chr1	F	42	97.619	749893	749934	142674	142715	7.29e-11
chr1	F	42	97.619	539725	539765	479105	479146	2.62e-10
chr1	F	42	95.238	719639	719680	261102	261143	3.39e-09
chr1	F	42	95.238	674505	674546	559252	559293	3.39e-09
chr1	F	42	95.238	869548	869589	539725	539765	1.22e-08
chr1	F	42	92.857	223267	223308	34061	34102	1.58e-07
chr1	F	42	92.857	673512	673552	111061	111102	5.67e-07
chr1	F	42	90.476	682867	682908	65378	65419	7.34e-06
chr1	F	41	100	371612	371652	265280	265320	5.63e-12
chr1	F	41	97.561	462428	462468	299349	299389	2.62e-10
chr1	F	41	92.683	241902	241942	217331	217371	5.67e-07
chr1	F	40	100	462821	462860	127860	127899	2.03e-11
chr1	F	40	100	748176	748215	682569	682608	2.03e-11
chr1	F	40	100	749493	749532	685148	685187	2.03e-11
chr1	F	40	97.5	529558	529597	65378	65417	9.42e-10
chr1	F	40	97.5	111508	111547	76979	77018	9.42e-10
chr1	F	40	95	617057	617096	65378	65417	4.38e-08
chr1	F	40	95	719639	719678	285290	285329	4.38e-08
chr1	F	40	95	685411	685450	343710	343749	4.38e-08
chr1	F	40	92.5	682877	682916	396034	396073	2.04e-06
chr1	F	39	97.436	223257	223295	65378	65416	3.39e-09
chr1	F	39	97.436	299552	299590	65378	65416	3.39e-09
chr1	F	39	97.436	867584	867622	133656	133694	3.39e-09
chr1	F	39	97.436	469777	469815	193733	193771	3.39e-09
chr1	F	39	97.436	545973	546011	193733	193771	3.39e-09
chr1	F	39	97.436	684375	684413	529558	529596	3.39e-09
chr1	F	39	94.872	193717	193755	65378	65416	1.58e-07
chr1	F	39	94.872	684375	684413	617057	617095	1.58e-07
chr1	F	39	94.872	447015	447052	113271	113309	5.67e-07
chr1	F	38	100	685044	685081	343447	343484	2.62e-10
chr1	F	38	97.368	299352	299389	37272	37309	1.22e-08
chr1	F	38	94.737	684385	684422	34061	34098	5.67e-07
chr1	F	38	94.737	566947	566984	554402	554439	5.67e-07
chr1	F	38	94.737	776146	776183	750043	750080	5.67e-07
chr1	F	37	97.297	284597	284633	108838	108874	4.38e-08
chr1	F	37	97.297	601935	601971	471418	471454	4.38e-08
chr1	F	37	97.297	866185	866221	471418	471454	4.38e-08
chr1	F	37	94.595	674230	674266	188769	188805	2.04e-06
chr1	F	37	94.595	562032	562068	195229	195265	2.04e-06
chr1	F	37	94.595	702146	702182	459541	459577	2.04e-06
chr1	F	37	94.595	865142	865178	702146	702182	2.04e-06
chr1	F	36	97.222	616924	616959	33917	33952	1.58e-07
chr1	F	35	100	748567	748601	413610	413644	1.22e-08
chr1	F	35	100	614427	614461	461639	461673	1.22e-08
chr1	F	35	100	698112	698146	697670	697704	1.22e-08
chr1	F	35	97.143	813353	813387	667367	667401	5.67e-07
chr1	F	34	97.059	803526	803559	94789	94822	2.04e-06
chr1	F	34	97.059	696052	696085	369292	369325	2.04e-06
chr1	F	34	97.059	539730	539762	32358	32391	7.34e-06
chr1	F	34	97.059	350663	350696	350541	350573	7.34e-06
chr1	F	34	97.059	539730	539762	512308	512341	7.34e-06
chr1	F	34	97.059	673568	673601	539730	539762	7.34e-06
chr1	F	33	100	802922	802954	217821	217853	1.58e-07
chr1	F	33	96.97	428069	428101	247244	247276	7.34e-06
chr1	F	33	96.97	653666	653698	289886	289918	7.34e-06
chr1	F	32	100	567788	567819	32308	32339	5.67e-07
chr1	F	32	100	193730	193761	34064	34095	5.67e-07
chr1	F	32	100	517716	517747	283054	283085	5.67e-07
chr1	F	31	100	702199	702229	139093	139123	2.04e-06
chr1	F	31	100	261559	261589	261529	261559	2.04e-06
chr1	F	31	100	749421	749451	697983	698013	2.04e-06
chr1	F	30	100	271653	271682	86384	86413	7.34e-06
chr1	F	30	100	538070	538099	131934	131963	7.34e-06
chr1	F	30	100	559879	559908	232389	232418	7.34e-06
chr1	F	30	100	779474	779503	297382	297411	7.34e-06
chr1	F	30	100	795650	795679	334837	334866	7.34e-06
chr1	P	958	82.359	316112	317035	250256	251168	0
chr1	P	731	100	812829	813559	146412	147142	0
chr1	P	537	99.814	508755	509291	162239	162775	0
chr1	P	525	99.429	465111	465635	204039	204563	0
chr1	P	476	99.37	819858	820333	489146	489621	0
chr1	P	374	74.866	273664	274020	361346	361711	4.23e-33
chr1	P	371	74.933	361349	361711	273664	274017	4.23e-33
chr1	P	356	81.18	124315	124657	70033	70388	1.86e-71
chr1	P	340	73.529	515208	515543	95943	96279	7.13e-26
chr1	P	321	99.065	813126	813445	727484	727804	4.56e-162
chr1	P	318	99.371	727487	727804	813126	813442	4.56e-162
chr1	P	317	77.603	497513	497822	66246	66557	1.16e-43
chr1	P	300	72.333	621866	622163	517383	517671	1.21e-13
chr1	P	272	94.485	682201	682469	32278	32548	2.92e-114
chr1	P	266	95.113	32284	32548	682201	682463	2.92e-114
chr1	P	259	97.297	700398	700656	359489	359747	1.73e-121
chr1	P	258	74.806	515898	516151	95357	95610	5.55e-22
chr1	P	250	98.4	359498	359747	700398	700647	1.73e-121
chr1	P	249	100	191770	192018	141093	141341	1.33e-127
chr1	P	240	90.833	252056	252294	10368	10605	8.48e-85
chr1	P	240	90.833	583902	584139	252056	252294	8.48e-85
chr1	P	206	100	396088	396293	199996	200201	1.07e-103
chr1	P	203	94.089	630441	630638	109725	109925	8.54e-80
chr1	P	202	91.089	727828	728027	825994	826190	3.11e-69
chr1	P	199	91.457	825997	826190	727828	728024	3.11e-69
chr1	P	199	78.894	638622	638808	379422	379613	3.32e-24
chr1	P	176	96.591	698853	699027	610785	610958	6.65e-76
chr1	P	163	79.141	395963	396119	134647	134806	2.58e-20
chr1	P	162	99.383	332047	332208	32748	32909	1.43e-77
chr1	P	162	94.444	674255	674416	611826	611983	4.06e-63
chr1	P	162	80.864	379452	379613	638622	638772	3.32e-24
chr1	P	160	88.125	32191	32346	457942	458096	1.16e-43
chr1	P	159	98.113	684261	684419	674222	674380	1.44e-72
chr1	P	155	100	299471	299625	134700	134854	2.39e-75
chr1	P	151	98.013	674230	674380	65264	65414	4.03e-68
chr1	P	150	98.667	674274	674423	33912	34060	1.12e-68
chr1	P	145	91.724	674280	674419	193607	193748	1.49e-47
chr1	P	144	100	629053	629196	567588	567731	3.11e-69
chr1	P	143	90.21	457959	458096	32191	32333	1.16e-43
chr1	P	143	74.825	783483	783618	229823	229962	7.34e-06
chr1	P	142	92.254	193610	193748	674280	674416	1.49e-47
chr1	P	142	90.845	512300	512441	682257	682397	6.93e-46
chr1	P	137	100	631342	631478	399793	399929	2.42e-65
chr1	P	136	93.382	684243	684377	459535	459670	3.2e-49
chr1	P	136	91.912	682263	682397	512300	512435	6.93e-46
chr1	P	120	95	459535	459654	65261	65380	6.93e-46
chr1	P	118	98.305	193654	193771	134719	134835	6.88e-51
chr1	P	118	94.068	632464	632579	9741	9858	1.5e-42
chr1	P	118	94.068	632464	632579	583275	583392	1.5e-42
chr1	P	118	86.441	446849	446965	113934	114050	1.53e-27
chr1	P	118	80.508	413401	413510	389623	389734	1.57e-12
chr1	P	115	94.783	583278	583392	632464	632576	1.5e-42
chr1	P	115	94.783	9744	9858	632464	632576	1.5e-42
chr1	P	115	94.783	814714	814828	469644	469753	1.94e-41
chr1	P	113	77.876	96186	96297	90386	90497	9.42e-10
chr1	P	112	83.929	134698	134806	395963	396074	2.58e-20
chr1	P	111	99.099	459545	459655	299479	299589	3.2e-49
chr1	P	111	99.099	631839	631948	38651	38761	1.15e-48
chr1	P	111	98.198	529486	529596	134735	134845	1.49e-47
chr1	P	111	94.595	611864	611974	459535	459644	2.51e-40
chr1	P	110	97.273	529486	529595	459545	459654	2.49e-45
chr1	P	109	94.495	605866	605973	38260	38368	3.25e-39
chr1	P	109	85.321	866119	866223	395920	396027	2e-21
chr1	P	109	85.321	601869	601973	395920	396027	2e-21
chr1	P	107	100	684255	684361	134742	134848	1.15e-48
chr1	P	107	83.178	368898	369004	54380	54485	4.32e-18
chr1	P	106	97.17	391390	391494	173988	174092	1.5e-42
chr1	P	106	85.849	395923	396027	601869	601970	2e-21
chr1	P	106	85.849	395923	396027	866119	866220	2e-21
chr1	P	105	93.333	677441	677545	630440	630543	2.53e-35
chr1	P	105	76.19	517383	517487	662220	662324	7.34e-06
chr1	P	104	99.038	134742	134845	65261	65364	2.49e-45
chr1	P	104	91.346	420483	420585	230020	230122	1.97e-31
chr1	P	104	86.538	529873	529970	38496	38598	2e-21
chr1	P	103	96.117	592008	592109	299518	299620	3.25e-39
chr1	P	103	81.553	821279	821381	396120	396207	2.62e-10
chr1	P	102	97.059	866083	866183	299519	299620	2.51e-40
chr1	P	102	93.137	710774	710875	188761	188862	3.27e-34
chr1	P	101	99.01	134742	134842	33954	34054	1.16e-43
chr1	P	101	99.01	674280	674380	299483	299583	1.16e-43
chr1	P	101	99.01	674280	674380	529489	529589	1.16e-43
chr1	P	101	98.02	459551	459651	33954	34054	5.4e-42
chr1	P	101	97.03	459545	459644	193654	193754	9.03e-40
chr1	P	100	93	602000	602099	33906	34002	5.48e-32
chr1	P	99	93.939	188764	188862	710774	710872	3.27e-34
chr1	P	98	97.959	601836	601933	299519	299616	2.51e-40
chr1	P	97	93.814	33909	34002	602000	602096	5.48e-32
chr1	P	97	83.505	602000	602091	193605	193696	1.21e-13
chr1	P	96	81.25	570261	570353	528329	528424	2.03e-11
chr1	P	96	77.083	662229	662324	517383	517478	7.34e-06
chr1	P	95	98.947	611864	611958	134742	134835	9.03e-40
chr1	P	95	93.684	201050	201143	124051	124141	2.55e-30
chr1	P	93	79.57	338771	338858	311112	311204	1.58e-07
chr1	P	92	81.522	361084	361172	274193	274281	2.62e-10
chr1	P	90	97.778	865139	865228	299507	299596	7.03e-36
chr1	P	90	96.667	865139	865228	193672	193761	3.27e-34
chr1	P	89	98.876	700400	700488	567599	567687	5.44e-37
chr1	P	89	97.753	629097	629185	359657	359745	2.53e-35
chr1	P	89	95.506	592021	592109	193683	193771	5.48e-32
chr1	P	88	96.591	866096	866183	193684	193771	4.23e-33
chr1	P	88	96.591	601846	601933	193684	193771	4.23e-33
chr1	P	87	91.954	641176	641256	471463	471549	3.32e-24
chr1	P	87	86.207	566876	566957	9758	9843	7.23e-16
chr1	P	87	86.207	583292	583377	566876	566957	7.23e-16
chr1	P	86	91.86	617013	617098	592034	592117	9.23e-25
chr1	P	86	82.558	528339	528424	570261	570345	2.03e-11
chr1	P	85	100	529994	530078	38651	38735	1.96e-36
chr1	P	85	96.471	682825	682909	592034	592117	7.08e-31
chr1	P	84	97.619	865134	865217	223223	223306	1.52e-32
chr1	P	83	92.771	592037	592117	617013	617095	9.23e-25
chr1	P	83	90.361	498173	498255	113105	113186	2e-21
chr1	P	81	96.296	592031	592111	223221	223301	3.3e-29
chr1	P	81	95.062	865137	865217	617023	617102	5.51e-27
chr1	P	81	91.358	118164	118244	359663	359743	1.54e-22
chr1	P	81	91.358	118164	118244	567605	567685	1.54e-22
chr1	P	80	87.5	619577	619655	301593	301672	2.01e-16
chr1	P	79	100	223223	223301	134729	134807	4.23e-33
chr1	P	79	98.734	865145	865223	529518	529596	1.97e-31
chr1	P	78	97.436	866106	866183	223224	223301	3.3e-29
chr1	P	78	97.436	601856	601933	223224	223301	3.3e-29
chr1	P	78	93.59	617023	617100	674268	674345	3.32e-24
chr1	P	78	92.308	567608	567685	118164	118241	1.54e-22
chr1	P	78	92.308	359666	359743	118164	118241	1.54e-22
chr1	P	78	89.744	648238	648311	193578	193655	4.32e-18
chr1	P	78	82.051	313891	313967	158354	158430	1.22e-08
chr1	P	77	100	529525	529601	188762	188838	5.48e-32
chr1	P	77	100	479245	479321	188774	188850	5.48e-32
chr1	P	77	97.403	865152	865228	33978	34054	1.19e-28
chr1	P	77	97.403	865152	865228	611882	611958	1.19e-28
chr1	P	77	97.403	865152	865228	684285	684361	1.19e-28
chr1	P	77	96.104	865152	865228	65288	65364	5.51e-27
chr1	P	77	96.104	617023	617099	459540	459616	5.51e-27
chr1	P	77	93.506	682833	682909	134732	134807	4.29e-23
chr1	P	77	93.506	865142	865217	682833	682909	4.29e-23
chr1	P	77	80.519	648230	648303	395899	395975	7.34e-06
chr1	P	76	97.368	617023	617098	134732	134807	4.26e-28
chr1	P	76	93.421	682834	682909	188763	188838	4.29e-23
chr1	P	76	90.789	682834	682909	601859	601933	3.34e-19
chr1	P	76	90.789	866109	866183	682834	682909	3.34e-19
chr1	P	75	96	682337	682411	673546	673620	7.13e-26
chr1	P	75	94.667	617024	617098	601859	601933	3.32e-24
chr1	P	75	94.667	617024	617098	866109	866183	3.32e-24
chr1	P	74	90.541	682413	682484	67610	67682	1.55e-17
chr1	P	73	98.63	617024	617096	188766	188838	4.26e-28
chr1	P	73	98.63	764244	764316	451093	451165	4.26e-28
chr1	P	73	98.63	134735	134807	617023	617095	4.26e-28
chr1	P	73	98.63	192009	192081	34237	34308	1.53e-27
chr1	P	73	95.89	592037	592109	529524	529596	9.23e-25
chr1	P	73	94.521	188766	188838	682834	682906	4.29e-23
chr1	P	73	91.781	803536	803608	727366	727438	9.29e-20
chr1	P	73	89.041	157192	157264	168544	168616	2.01e-16
chr1	P	72	100	299519	299590	188767	188838	3.3e-29
chr1	P	72	100	223224	223295	188767	188838	3.3e-29
chr1	P	72	98.611	193684	193755	188767	188838	1.53e-27
chr1	P	72	98.611	459545	459616	223223	223294	1.53e-27
chr1	P	72	97.222	866112	866183	529525	529596	7.13e-26
chr1	P	72	97.222	601862	601933	529525	529596	7.13e-26
chr1	P	72	95.833	866112	866183	617024	617095	3.32e-24
chr1	P	72	95.833	601862	601933	617024	617095	3.32e-24
chr1	P	72	95.833	616906	616974	471403	471474	4.29e-23
chr1	P	72	94.444	682833	682904	459545	459616	1.54e-22
chr1	P	71	100	674274	674344	479257	479327	1.19e-28
chr1	P	71	95.775	710798	710868	674274	674344	1.19e-23
chr1	P	71	91.549	682411	682481	205342	205412	1.2e-18
chr1	P	71	84.507	701782	701848	192825	192894	1.22e-08
chr1	P	71	81.69	622729	622797	622729	622797	7.34e-06
chr1	P	70	98.571	59496	59565	601872	601941	1.98e-26
chr1	P	70	98.571	59496	59565	866122	866191	1.98e-26
chr1	P	70	97.143	866119	866188	479252	479321	9.23e-25
chr1	P	70	97.143	601869	601938	479252	479321	9.23e-25
chr1	P	70	95.714	674275	674344	395963	396032	4.29e-23
chr1	P	70	92.857	710793	710862	601869	601938	9.29e-20
chr1	P	70	92.857	866119	866188	710793	710862	9.29e-20
chr1	P	70	91.429	317256	317325	249940	250007	1.55e-17
chr1	P	70	90	168547	168616	157192	157261	2.01e-16
chr1	P	70	87.143	250101	250166	317058	317127	5.63e-12
chr1	P	70	87.143	611842	611906	602000	602068	2.03e-11
chr1	P	69	100	391356	391424	268772	268840	1.53e-27
chr1	P	69	98.551	673552	673620	682337	682405	7.13e-26
chr1	P	69	95.652	691209	691276	620118	620185	5.55e-22
chr1	P	69	94.203	395959	396027	188774	188842	7.18e-21
chr1	P	69	84.058	824166	824230	572828	572896	4.38e-08
chr1	P	68	95.588	471298	471363	432832	432899	2e-21
chr1	P	68	92.647	691208	691274	308334	308400	4.32e-18
chr1	P	68	83.824	219956	220018	219949	220013	2.04e-06
chr1	P	67	100	866125	866191	59496	59562	1.98e-26
chr1	P	67	100	601875	601941	59496	59562	1.98e-26
chr1	P	67	97.015	691209	691274	686102	686167	1.54e-22
chr1	P	67	95.522	59499	59565	188777	188843	2e-21
chr1	P	67	92.537	826057	826123	514211	514277	4.32e-18
chr1	P	67	91.045	529537	529603	510329	510395	2.01e-16
chr1	P	67	89.552	695319	695381	432895	432961	1.21e-13
chr1	P	67	88.06	317061	317127	250101	250163	5.63e-12
chr1	P	66	100	674280	674345	223223	223288	7.13e-26
chr1	P	66	98.485	674280	674345	617023	617088	3.32e-24
chr1	P	66	96.97	691209	691274	487374	487439	1.54e-22
chr1	P	66	95.455	592044	592109	33989	34054	7.18e-21
chr1	P	66	95.455	684296	684361	592044	592109	7.18e-21
chr1	P	66	95.455	611893	611958	592044	592109	7.18e-21
chr1	P	66	93.939	592044	592109	65299	65364	3.34e-19
chr1	P	66	93.939	682833	682898	674280	674345	3.34e-19
chr1	P	65	100	188774	188838	33990	34054	2.57e-25
chr1	P	65	100	479257	479321	134742	134806	2.57e-25
chr1	P	65	100	684297	684361	188774	188838	2.57e-25
chr1	P	65	100	611894	611958	188774	188838	2.57e-25
chr1	P	65	100	592044	592108	395963	396027	2.57e-25
chr1	P	65	100	710798	710862	592044	592108	2.57e-25
chr1	P	65	98.462	188774	188838	65300	65364	1.19e-23
chr1	P	65	98.462	479257	479321	459551	459615	1.19e-23
chr1	P	65	98.462	865152	865216	479257	479321	1.19e-23
chr1	P	65	96.923	866119	866183	33990	34054	5.55e-22
chr1	P	65	96.923	601869	601933	33990	34054	5.55e-22
chr1	P	65	96.923	684297	684361	601869	601933	5.55e-22
chr1	P	65	96.923	611894	611958	601869	601933	5.55e-22
chr1	P	65	96.923	866119	866183	611894	611958	5.55e-22
chr1	P	65	96.923	866119	866183	684297	684361	5.55e-22
chr1	P	65	95.385	866119	866183	65300	65364	2.58e-20
chr1	P	65	95.385	601869	601933	65300	65364	2.58e-20
chr1	P	65	95.385	710798	710862	134742	134806	2.58e-20
chr1	P	65	95.385	865152	865216	395963	396027	2.58e-20
chr1	P	65	95.385	459551	459615	395963	396027	2.58e-20
chr1	P	65	95.385	710798	710862	459551	459615	2.58e-20
chr1	P	65	95.385	592044	592108	479257	479321	2.58e-20
chr1	P	65	95.385	865152	865216	710798	710862	2.58e-20
chr1	P	65	84.615	504057	504121	516712	516776	1.22e-08
chr1	P	65	83.077	330245	330309	667747	667811	5.67e-07
chr1	P	65	83.077	783673	783736	227861	227925	2.04e-06
chr1	P	64	96.875	188780	188843	59499	59562	2e-21
chr1	P	64	82.812	520717	520780	158556	158619	2.04e-06
chr1	P	64	82.812	623173	623236	276566	276629	2.04e-06
chr1	P	63	100	710810	710872	510333	510395	3.32e-24
chr1	P	63	98.413	480833	480895	297502	297564	1.54e-22
chr1	P	63	92.063	737978	738040	371010	371072	7.23e-16
chr1	P	63	85.714	134845	134904	471325	471386	4.38e-08
chr1	P	63	84.127	738053	738115	370911	370970	2.04e-06
chr1	P	62	96.774	701783	701844	676622	676683	2.58e-20
chr1	P	62	95.161	59504	59565	134745	134806	1.2e-18
chr1	P	62	95.161	59504	59565	674283	674344	1.2e-18
chr1	P	62	93.548	727366	727427	94853	94914	5.59e-17
chr1	P	62	93.548	59504	59565	459554	459615	5.59e-17
chr1	P	62	93.548	727366	727427	481895	481956	5.59e-17
chr1	P	62	93.548	59504	59565	865155	865216	5.59e-17
chr1	P	62	91.935	299471	299531	271604	271665	9.36e-15
chr1	P	62	90.323	59504	59565	592047	592108	1.21e-13
chr1	P	62	90.323	434788	434847	109721	109782	4.35e-13
chr1	P	62	83.871	667750	667811	330245	330306	5.67e-07
chr1	P	62	83.871	395368	395427	265656	265716	7.34e-06
chr1	P	61	98.361	400682	400741	171400	171460	7.18e-21
chr1	P	61	98.361	592008	592067	469769	469829	7.18e-21
chr1	P	61	86.885	497308	497368	66807	66867	9.42e-10
chr1	P	61	86.885	497308	497368	359994	360054	9.42e-10
chr1	P	60	100	319478	319537	47274	47333	1.54e-22
chr1	P	60	95	510336	510395	34002	34061	1.55e-17
chr1	P	60	95	592053	592112	66670	66729	1.55e-17
chr1	P	60	95	510336	510395	479269	479328	1.55e-17
chr1	P	60	88.333	38427	38486	404523	404582	7.29e-11
chr1	P	60	86.667	168671	168730	158017	158076	3.39e-09
chr1	P	60	85	529021	529080	29145	29198	7.34e-06
chr1	P	59	96.61	674286	674344	59504	59562	1.2e-18
chr1	P	59	96.61	134748	134806	59504	59562	1.2e-18
chr1	P	59	94.915	865158	865216	59504	59562	5.59e-17
chr1	P	59	94.915	459557	459615	59504	59562	5.59e-17
chr1	P	59	94.915	684309	684367	510337	510395	5.59e-17
chr1	P	59	94.915	611906	611964	510337	510395	5.59e-17
chr1	P	59	94.915	302131	302189	11690	11747	2.01e-16
chr1	P	59	94.915	585224	585281	302131	302189	2.01e-16
chr1	P	59	93.22	510337	510395	65312	65370	2.6e-15
chr1	P	59	91.525	592050	592108	59504	59562	1.21e-13
chr1	P	59	91.525	371606	371663	191942	191999	4.35e-13
chr1	P	59	88.136	479110	479166	682332	682389	3.39e-09
chr1	P	59	86.441	516724	516782	504051	504109	1.22e-08
chr1	P	58	100	469777	469834	134700	134757	2e-21
chr1	P	58	100	510338	510395	395975	396032	2e-21
chr1	P	58	98.276	869546	869603	86356	86413	9.29e-20
chr1	P	58	86.207	567788	567841	457927	457984	5.67e-07
chr1	P	58	84.483	364905	364962	273602	273659	2.04e-06
chr1	P	57	100	684569	684625	65519	65575	7.18e-21
chr1	P	57	100	674289	674345	66673	66729	7.18e-21
chr1	P	57	100	134751	134807	66673	66729	7.18e-21
chr1	P	57	98.246	865161	865217	66673	66729	3.34e-19
chr1	P	57	98.246	459560	459616	66673	66729	3.34e-19
chr1	P	57	96.491	545973	546029	134701	134757	1.55e-17
chr1	P	57	96.491	17567	17623	460689	460745	1.55e-17
chr1	P	57	96.491	17567	17623	653331	653387	1.55e-17
chr1	P	57	94.737	584721	584777	463845	463901	7.23e-16
chr1	P	57	94.737	11187	11243	463845	463901	7.23e-16
chr1	P	57	89.474	404526	404582	38427	38483	7.29e-11
chr1	P	57	91.228	317133	317184	250062	250118	7.29e-11
chr1	P	57	89.474	868828	868883	300662	300718	2.62e-10
chr1	P	57	85.965	610549	610601	34167	34222	7.34e-06
chr1	P	56	100	188783	188838	66674	66729	2.58e-20
chr1	P	56	100	479103	479158	86358	86413	2.58e-20
chr1	P	56	100	527655	527710	322331	322386	2.58e-20
chr1	P	56	96.429	866128	866183	66674	66729	5.59e-17
chr1	P	56	96.429	601878	601933	66674	66729	5.59e-17
chr1	P	56	94.643	684254	684309	271604	271659	2.6e-15
chr1	P	56	94.643	616837	616892	396154	396207	9.36e-15
chr1	P	56	94.643	866179	866231	193600	193655	3.37e-14
chr1	P	56	94.643	601929	601981	193600	193655	3.37e-14
chr1	P	56	87.5	607914	607968	33690	33745	4.38e-08
chr1	P	55	92.727	699196	699247	65470	65524	5.63e-12
chr1	P	55	89.091	374953	375006	265280	265333	3.39e-09
chr1	P	55	89.091	457959	458011	67629	67681	1.22e-08
chr1	P	55	87.273	299401	299455	269845	269897	1.58e-07
chr1	P	55	87.273	352055	352107	350172	350226	1.58e-07
chr1	P	54	98.148	653334	653387	17567	17620	1.55e-17
chr1	P	54	98.148	460692	460745	17567	17620	1.55e-17
chr1	P	54	98.148	813067	813120	332232	332285	1.55e-17
chr1	P	54	90.741	646099	646149	191942	191995	9.42e-10
chr1	P	54	88.889	374953	375006	646100	646151	1.22e-08
chr1	P	54	88.889	471334	471386	134845	134895	4.38e-08
chr1	P	53	100	436693	436745	204041	204093	1.2e-18
chr1	P	53	98.113	682846	682898	510343	510395	5.59e-17
chr1	P	53	98.113	866083	866134	469777	469829	2.01e-16
chr1	P	53	96.226	374954	375006	371612	371664	2.6e-15
chr1	P	53	96.226	396157	396207	616837	616889	9.36e-15
chr1	P	53	94.34	510343	510395	223236	223288	1.21e-13
chr1	P	53	94.34	510343	510395	299531	299583	1.21e-13
chr1	P	53	94.34	865131	865183	684375	684427	1.21e-13
chr1	P	53	94.34	520235	520287	159084	159135	4.35e-13
chr1	P	53	92.453	510343	510395	193696	193748	5.63e-12
chr1	P	53	92.453	617036	617088	510343	510395	5.63e-12
chr1	P	53	90.566	833031	833083	239164	239216	2.62e-10
chr1	P	53	90.566	265280	265331	191942	191994	9.42e-10
chr1	P	52	100	592009	592060	545972	546023	4.32e-18
chr1	P	52	90.385	479178	479229	385858	385908	3.39e-09
chr1	P	52	86.538	457950	458001	152461	152511	7.34e-06
chr1	P	51	100	869556	869606	17563	17613	1.55e-17
chr1	P	51	100	866084	866134	545973	546023	1.55e-17
chr1	P	51	98.039	463851	463901	11187	11237	7.23e-16
chr1	P	51	98.039	463851	463901	584721	584771	7.23e-16
chr1	P	51	94.118	139072	139122	33864	33913	5.63e-12
chr1	P	51	94.118	670910	670960	65728	65777	5.63e-12
chr1	P	51	92.157	611669	611719	369374	369424	7.29e-11
chr1	P	51	90.196	602000	602050	65264	65312	1.22e-08
chr1	P	51	90.196	602000	602050	299483	299531	1.22e-08
chr1	P	51	90.196	602000	602050	529489	529537	1.22e-08
chr1	P	51	90.196	684261	684309	602000	602050	1.22e-08
chr1	P	51	90.196	487391	487439	307375	307423	4.38e-08
chr1	P	51	90.196	657901	657951	333356	333403	4.38e-08
chr1	P	51	86.275	521436	521486	156890	156940	7.34e-06
chr1	P	50	96	271604	271653	65263	65312	1.21e-13
chr1	P	50	94	283104	283153	152462	152511	5.63e-12
chr1	P	50	94	684375	684423	134724	134773	2.03e-11
chr1	P	50	94	629027	629075	567655	567704	2.03e-11
chr1	P	50	94	684375	684423	601851	601900	2.03e-11
chr1	P	50	94	866101	866150	684375	684423	2.03e-11
chr1	P	50	92	319272	319321	152462	152511	2.62e-10
chr1	P	50	92	529488	529537	271604	271653	2.62e-10
chr1	P	50	92	59516	59565	510346	510395	2.62e-10
chr1	P	50	92	515080	515129	64749	64796	9.42e-10
chr1	P	50	92	86359	86406	32358	32406	3.39e-09
chr1	P	50	92	512308	512356	86359	86406	3.39e-09
chr1	P	50	92	682341	682389	479110	479157	3.39e-09
chr1	P	50	92	869553	869600	682341	682389	3.39e-09
chr1	P	50	90	457959	458008	205360	205409	1.22e-08
chr1	P	50	90	684375	684423	592026	592075	4.38e-08
chr1	P	50	90	673568	673616	86359	86406	1.58e-07
chr1	P	50	88	667367	667416	146569	146618	5.67e-07
chr1	P	50	88	667367	667416	727528	727577	5.67e-07
chr1	P	49	100	308351	308399	307375	307423	2.01e-16
chr1	P	49	100	601836	601884	469777	469825	2.01e-16
chr1	P	49	100	601836	601884	545973	546021	2.01e-16
chr1	P	49	95.918	109737	109785	434785	434833	4.35e-13
chr1	P	49	93.878	271604	271652	33954	34002	2.03e-11
chr1	P	49	93.878	620137	620185	307375	307423	2.03e-11
chr1	P	49	91.837	686119	686167	307375	307423	9.42e-10
chr1	P	49	89.796	866178	866226	33914	33959	5.67e-07
chr1	P	49	89.796	648237	648285	33914	33959	5.67e-07
chr1	P	49	89.796	601928	601976	33914	33959	5.67e-07
chr1	P	48	97.917	653341	653387	86357	86404	1.21e-13
chr1	P	48	97.917	460699	460745	86357	86404	1.21e-13
chr1	P	48	95.833	374955	375002	141122	141169	1.57e-12
chr1	P	48	91.667	646106	646151	374953	375000	1.22e-08
chr1	P	48	89.583	682341	682387	460699	460743	2.04e-06
chr1	P	48	89.583	682341	682387	653341	653385	2.04e-06
chr1	P	47	93.617	510349	510395	59516	59562	2.62e-10
chr1	P	47	91.489	512311	512356	17569	17613	1.58e-07
chr1	P	47	91.489	32361	32406	17569	17613	1.58e-07
chr1	P	47	91.489	86362	86406	673568	673613	1.58e-07
chr1	P	47	89.362	866678	866724	299106	299150	2.04e-06
chr1	P	47	89.362	673571	673616	17569	17613	7.34e-06
chr1	P	46	100	479113	479158	17568	17613	9.36e-15
chr1	P	46	100	368289	368334	107106	107151	9.36e-15
chr1	P	46	100	828562	828607	699696	699741	9.36e-15
chr1	P	46	91.304	567870	567915	319146	319191	4.38e-08
chr1	P	46	89.13	521579	521624	157833	157878	2.04e-06
chr1	P	46	89.13	529156	529201	29059	29103	7.34e-06
chr1	P	46	89.13	29062	29106	529153	529198	7.34e-06
chr1	P	45	100	135196	135240	128060	128104	3.37e-14
chr1	P	45	95.556	390957	391000	113312	113356	2.62e-10
chr1	P	45	93.333	463351	463395	396244	396288	3.39e-09
chr1	P	44	97.727	567661	567704	629027	629069	2.03e-11
chr1	P	44	95.455	106425	106467	106425	106467	9.42e-10
chr1	P	44	93.182	510352	510395	66686	66729	1.22e-08
chr1	P	44	93.182	369374	369417	682784	682827	1.22e-08
chr1	P	44	93.182	200057	200100	85959	86001	4.38e-08
chr1	P	44	90.909	17572	17613	673571	673613	7.34e-06
chr1	P	43	100	685500	685542	64434	64476	4.35e-13
chr1	P	43	93.023	674224	674266	223257	223299	4.38e-08
chr1	P	43	93.023	674224	674266	299552	299594	4.38e-08
chr1	P	43	93.023	271604	271645	193654	193696	1.58e-07
chr1	P	43	93.023	611864	611906	271604	271645	1.58e-07
chr1	P	43	90.698	331052	331094	96341	96383	2.04e-06
chr1	P	43	90.698	674224	674266	193717	193759	2.04e-06
chr1	P	42	97.619	539725	539765	86370	86411	2.62e-10
chr1	P	42	92.857	456547	456587	78000	78041	5.67e-07
chr1	P	41	95.122	682787	682827	369374	369414	1.22e-08
chr1	P	40	100	666542	666581	436588	436627	2.03e-11
chr1	P	40	97.5	188766	188805	65378	65417	9.42e-10
chr1	P	40	92.5	400830	400869	292415	292453	7.34e-06
chr1	P	39	100	865145	865183	65378	65416	7.29e-11
chr1	P	39	100	299384	299422	139054	139092	7.29e-11
chr1	P	39	97.436	866112	866150	65378	65416	3.39e-09
chr1	P	39	97.436	601862	601900	65378	65416	3.39e-09
chr1	P	39	97.436	134735	134773	65378	65416	3.39e-09
chr1	P	39	97.436	684375	684413	188767	188805	3.39e-09
chr1	P	39	97.436	391796	391834	334846	334884	3.39e-09
chr1	P	39	97.436	139054	139092	471342	471380	3.39e-09
chr1	P	39	92.308	592037	592075	65378	65416	7.34e-06
chr1	P	38	100	459545	459582	65378	65415	2.62e-10
chr1	P	38	100	855894	855931	66883	66920	2.62e-10
chr1	P	38	100	513907	513944	66883	66920	2.62e-10
chr1	P	38	100	855894	855931	360070	360107	2.62e-10
chr1	P	38	100	513907	513944	360070	360107	2.62e-10
chr1	P	38	100	684375	684412	459545	459582	2.62e-10
chr1	P	38	97.368	552192	552229	38098	38135	1.22e-08
chr1	P	38	94.737	34061	34098	865136	865173	5.67e-07
chr1	P	38	94.737	490937	490973	826284	826321	2.04e-06
chr1	P	37	97.297	312044	312080	139785	139821	4.38e-08
chr1	P	37	97.297	702146	702182	617062	617098	4.38e-08
chr1	P	37	94.595	674230	674266	529558	529594	2.04e-06
chr1	P	37	94.595	684380	684416	702146	702182	2.04e-06
chr1	P	37	94.595	193722	193758	702146	702182	2.04e-06
chr1	P	37	94.595	616924	616959	602052	602088	7.34e-06
chr1	P	37	94.595	674382	674418	616924	616959	7.34e-06
chr1	P	36	100	471345	471380	139054	139089	3.39e-09
chr1	P	36	100	438132	438167	218161	218196	3.39e-09
chr1	P	35	97.143	865139	865173	34061	34095	5.67e-07
chr1	P	35	97.143	702148	702182	65383	65417	5.67e-07
chr1	P	35	97.143	682799	682833	385891	385925	5.67e-07
chr1	P	35	97.143	727543	727577	667367	667401	5.67e-07
chr1	P	35	97.143	146584	146618	667367	667401	5.67e-07
chr1	P	35	97.143	826287	826321	490937	490970	2.04e-06
chr1	P	34	97.059	319954	319987	143034	143067	2.04e-06
chr1	P	34	97.059	702149	702182	193722	193755	2.04e-06
chr1	P	34	97.059	702149	702182	684380	684413	2.04e-06
chr1	P	34	97.059	539733	539765	17580	17613	7.34e-06
chr1	P	34	97.059	682356	682389	539730	539762	7.34e-06
chr1	P	33	100	299396	299428	134845	134877	1.58e-07
chr1	P	33	100	611691	611723	385893	385925	1.58e-07
chr1	P	33	96.97	696084	696116	682785	682817	7.34e-06
chr1	P	32	100	616991	617022	299418	299449	5.67e-07
chr1	P	32	100	682408	682439	567788	567819	5.67e-07
chr1	P	31	100	115130	115160	33301	33331	2.04e-06
chr1	P	31	100	785870	785900	68285	68315	2.04e-06
chr1	P	31	100	696084	696114	611679	611709	2.04e-06
chr1	P	30	100	702199	702228	33864	33893	7.34e-06
chr1	P	30	100	479103	479132	271653	271682	7.34e-06
chr1	P	30	100	777634	777663	312202	312231	7.34e-06

## Sheet: Sheet7
Table S7 A list of genes found in the chloroplast genome of C. Longepaniculatum
Category	Gene group	Gene name
Photosynthesis	Subunits of photosystem I	psaA,psaB,psaC,psaI,psaJ
	Subunits of photosystem II	psbA,psbB,psbC,psbD,psbE,psbF,psbH,psbI,psbJ,psbK,psbL,psbM,psbN,psbT,psbZ
	Subunits of NADH dehydrogenase	ndhA*,ndhB*(2),ndhC,ndhD,ndhE,ndhF,ndhG,ndhH,ndhI,ndhJ,ndhK
	Subunits of cytochrome b/f complex	petA,petB,petD*,petG,petL,petN
	Subunits of ATP synthase	atpA,atpB,atpE,atpF*,atpH,atpI
	Large subunit of rubisco	rbcL
	Subunits photochlorophyllide reductase	-
Self-replication	Proteins of large ribosomal subunit	rpl14,rpl16,rpl2*,rpl20,rpl22,rpl23,rpl32,rpl33,rpl36
	Proteins of small ribosomal subunit	rps11,rps12**(2),rps14,rps15,rps16*,rps18,rps19,rps2,rps3,rps4,rps7(2),rps8
	Subunits of RNA polymerase	rpoA,rpoB,rpoC1*,rpoC2
	Ribosomal RNAs	rrn16(2),rrn23(2),rrn4.5(2),rrn5(2)
	Transfer RNAs	trnA-UGC*(2),trnC-GCA,trnD-GUC,trnE-UUC,trnF-GAA,trnG-UCC,trnG-UCC*,trnH-GUG,trnI-CAU,trnI-GAU*(2),trnK-UUU*,trnL-CAA(2),trnL-UAA*,trnL-UAG,trnM-CAU,trnN-GUU(2),trnP-UGG,trnQ-UUG,trnR-ACG(2),trnR-UCU,trnS-GCU,trnS-GGA,trnS-UGA,trnT-GGU,trnT-UGU,trnV-GAC(2),trnV-UAC*,trnW-CCA,trnY-GUA,trnfM-CAU
Other genes	Maturase	matK
	Protease	clpP**
	Envelope membrane protein	cemA
	Acetyl-CoA carboxylase	accD
	c-type cytochrome synthesis gene	ccsA
	Translation initiation factor	infA
	other	-
Genes of unknown function	Conserved hypothetical chloroplast ORF	#ycf1,ycf1,ycf2,ycf3**,ycf4,ycf68*(2)
Notes:Gene*:Gene with one introns;Gene**:Gene with two introns;#Gene:Pseudo gene;Gene(2):Number of copies of multi-copy genes;

## Sheet: Sheet8
Table S8 The homologous DNA fragment in the C. Longepaniculatum mitochondrial genome
Number	percentage of identical matches	Alignment Length (bp)	number of mismatches	number of gap openings	start of alignment (cp genome)	end of alignment (cp genome)	start of alignment (mt genome)	end of alignment (mt genome)	expect value	bitscore	gene(cp)	gene(mt)
1	100	39	0	0	141070	141108	638299	638261	1.28e-11	73.1	rrn16(partical:1.95%)
2	100	39	0	0	105312	105350	638261	638299	1.28e-11	73.1	rrn16(partical:1.95%)
3	100	37	0	0	40904	40940	538113	538149	1.65e-10	69.4	psaB(partical:1.68%)
4	97.059	34	1	0	77287	77320	749935	749968	3.58e-07	58.4	psbB(partical:2.23%)
5	96.875	32	1	0	73751	73782	366548	366517	4.63e-06	54.7	clpP(partical:1.57%)
6	96.491	57	2	0	52424	52480	284449	284505	2.73e-18	95.3	ndhC(partical:15.70%)
7	96.25	80	3	0	20	99	224644	224565	2.08e-29	132	trnH-GUG	trnH-GTG
8	96.099	769	22	6	141943	142705	497927	497161	0	1247	rrn16(partical:42.12%)
9	96.099	769	22	6	103715	104477	497161	497927	0	1247	rrn16(partical:42.12%)
10	95.444	4741	106	23	144836	149566	384985	380345	0	7457	rps12(trans_splicing)(partical:83.50%);rps7;ndhB;trnL-CAA	trnL-CAA
11	95.444	4741	106	23	96854	101584	380345	384985	0	7457	ycf2(partical:0.06%);trnL-CAA;ndhB;rps7;rps12(trans_splicing)(partical:83.50%)	trnL-CAA
12	95.122	82	3	1	134401	134481	470542	470461	2.69e-28	128	trnN-GUU	trnN-GTT
13	95.122	82	3	1	111939	112019	470461	470542	2.69e-28	128	trnN-GUU	trnN-GTT
14	94.932	3078	61	30	149567	152606	379666	376646	0	4732
15	94.932	3078	61	30	93814	96853	376646	379666	0	4732	ycf2(partical:43.60%)
16	93.391	696	25	4	33289	33984	89340	88666	0	1011	trnT-GGU	trnT-GGT
17	93.023	86	4	1	50526	50609	101180	101095	3.48e-27	124
18	92.405	79	6	0	55293	55371	224002	224080	7.53e-24	113	trnM-CAU	trnM-CAT
19	92.273	220	17	0	30000	30219	315764	315983	6.92e-84	313	petN
20	91.975	162	13	0	88664	88825	671691	671530	2.58e-58	228	rpl2(partical:10.84%)
21	89.474	76	8	0	89729	89804	553291	553366	7.58e-19	97.1	trnI-CAU	trnL-CAA
22	88.466	1604	113	25	35662	37243	131501	133054	0	1871	psbD(partical:52.73%);psbC(partical:75.60%)
23	87.042	355	21	10	32628	32971	617462	617122	2.42e-103	377	trnY-GUA;trnE-UUC	trnE-TTC;trnY-GTA
24	86.744	430	36	7	70032	70450	375989	375570	8.39e-128	459	trnW-CCA;trnP-UGG	trnP-TGG;trnW-CCA
25	81.443	97	18	0	138210	138306	683154	683058	7.64e-14	80.5	rrn23(partical:3.46%)	rrn26(partical:2.68%)
26	81.443	97	18	0	108114	108210	683058	683154	7.64e-14	80.5	rrn23(partical:3.46%)	rrn26(partical:2.68%)
27	81.37	467	59	15	93267	93724	376103	376550	1.13e-96	355	ycf2(partical:6.57%)
28	80.864	162	20	8	96639	96800	638772	638622	5.82e-25	117	ycf2(partical:2.32%)
29	80.864	162	20	8	149620	149781	638622	638772	5.82e-25	117
30	80.455	1054	121	40	29676	30694	618440	619443	0	726	petN
31	79.491	629	67	32	31976	32579	618200	617609	3.11e-107	390	trnD-GUC	trnD-GTC
32	77.778	315	58	11	104063	104370	66557	66248	5.66e-45	183	rrn16(partical:20.66%)	rrn18(partical:14.55%)
33	77.778	315	58	11	142050	142357	66248	66557	5.66e-45	183	rrn16(partical:20.66%)	rrn18(partical:14.55%)
34	75.847	472	88	19	104466	104926	66155	65699	5.58e-55	217	rrn16(partical:30.92%)	rrn18(partical:21.46%)
35	75.847	472	88	19	141494	141954	65699	66155	5.58e-55	217	rrn16(partical:30.92%)	rrn18(partical:21.46%)

## Sheet: Sheet9
Table S9 The homologous sequences between chloroplast genome and mitochondrial genome in the C. Longepaniculatum
genome	genome length(bp)	Homologous sequence length(bp)	Proportion(%)	Genes are completely located in homologous sequences	Genes are partially located in homologous sequences
cp	152730	24163	15.82	rps7;ndhB;trnL-CAA;trnL-CAA;ndhB;rps7;trnT-GGU;petN;trnW-CCA;trnP-UGG;trnD-GUC;trnY-GUA;trnE-UUC;petN;trnH-GUG;trnN-GUU;trnN-GUU;trnM-CAU;trnI-CAU	rps12(trans_splicing)(partical:83.50%);ycf2(partical:0.06%);rps12(trans_splicing)(partical:83.50%);ycf2(partical:43.60%);psbD(partical:52.73%);psbC(partical:75.60%);rrn16(partical:42.12%);rrn16(partical:42.12%);ycf2(partical:6.57%);rpl2(partical:10.84%);rrn16(partical:30.92%);rrn16(partical:30.92%);rrn16(partical:20.66%);rrn16(partical:20.66%);ycf2(partical:2.32%);ndhC(partical:15.70%);rrn23(part…
mt	870686	15462	1.78	trnL-CAA;trnL-CAA;trnT-GGT;trnP-TGG;trnW-CCA;trnD-GTC;trnE-TTC;trnY-GTA;trnH-GTG;trnN-GTT;trnN-GTT;trnM-CAT;trnL-CAA	rrn18(partical:21.46%);rrn18(partical:21.46%);rrn18(partical:14.55%);rrn18(partical:14.55%);rrn26(partical:2.68%);rrn26(partical:2.68%)

## Sheet: Sheet10
Table S10 Potential RNA editing sites in PCGs of the C. Longepaniculatum mitochondrial genome
Number	Gene	Base position	Amino position	Align Col	Effect	Edited site	Editing position in Codon	Score
1	atp1	670	224	226	CCA (P) => TCA (S)	C	1	0.8
2	atp1	971	324	326	TCG (S) => TTG (L)	C	2	0.8
3	atp1	1039	347	349	CCC (P) => TCC (S)	C	1	1
4	atp1	1064	355	357	TCG (S) => TTG (L)	C	2	1
5	atp1	1168	390	392	CGC (R) => TGC (C)	C	1	1
6	atp1	1178	393	395	TCA (S) => TTA (L)	C	2	0.9
7	atp1	1216	406	408	CTT (L) => TTT (F)	C	1	1
8	atp1	1262	421	423	CCA (P) => CTA (L)	C	2	1
9	atp1	1292	431	433	CCC (P) => CTC (L)	C	2	0.8
10	atp1	1415	472	474	CCA (P) => CTA (L)	C	2	1
11	atp1	1490	497	499	CCA (P) => CTA (L)	C	2	0.9
12	atp1	1499	500	502	TCT (S) => TTT (F)	C	2	0.9
13	atp4	56	19	23	CCA (P) => CTA (L)	C	2	0.86
14	atp4	59	20	24	TCT (S) => TTT (F)	C	2	0.57
15	atp4	71	24	28	TCA (S) => TTA (L)	C	2	1
16	atp4	76	26	30	CCG (P) => TCG (S)	C	1	1
17	atp4	89	30	34	TCA (S) => TTA (L)	C	2	1
18	atp4	118	40	44	CGT (R) => TGT (C)	C	1	0.71
19	atp4	121	41	45	CGT (R) => TGT (C)	C	1	1
20	atp4	215	72	76	TCG (S) => TTG (L)	C	2	1
21	atp4	226	76	80	CCC (P) => TTC (F)	C	1、2	0.57
22	atp4	227	76	80	CCC (P) => TTC (F)	C	1、2	0.57
23	atp4	248	83	87	CCT (P) => CTT (L)	C	2	1
24	atp4	251	84	88	CCG (P) => CTG (L)	C	2	0.43
25	atp4	395	132	140	TCA (S) => TTA (L)	C	2	1
26	atp4	407	136	144	CCA (P) => CTA (L)	C	2	0.71
27	atp4	416	139	147	ACT (T) => ATT (I)	C	2	0.86
28	atp4	490	164	172	CCC (P) => TCC (S)	C	1	0.57
29	atp6	163	55	56	CCA (P) => TCA (S)	C	1	0.75
30	atp6	173	58	59	TCT (S) => TTT (F)	C	2	1
31	atp6	242	81	82	TCA (S) => TTA (L)	C	2	1
32	atp6	280	94	95	CAT (H) => TAT (Y)	C	1	1
33	atp6	293	98	99	CCG (P) => CTG (L)	C	2	1
34	atp6	299	100	101	CCG (P) => CTG (L)	C	2	1
35	atp6	350	117	118	TCC (S) => TTC (F)	C	2	1
36	atp6	355	119	120	CGC (R) => TGC (C)	C	1	0.75
37	atp6	362	121	122	TCG (S) => TTG (L)	C	2	0.67
38	atp6	371	124	125	TCT (S) => TTT (F)	C	2	1
39	atp6	380	127	128	TCG (S) => TTG (L)	C	2	1
40	atp6	388	130	131	CGT (R) => TGT (C)	C	1	1
41	atp6	395	132	133	CCC (P) => CTC (L)	C	2	1
42	atp6	463	155	156	CCT (P) => TCT (S)	C	1	1
43	atp6	527	176	177	TCA (S) => TTA (L)	C	2	1
44	atp6	586	196	197	CCT (P) => TCT (S)	C	1	1
45	atp6	589	197	198	CAT (H) => TAT (Y)	C	1	1
46	atp6	611	204	205	TCA (S) => TTA (L)	C	2	1
47	atp6	653	218	219	TCA (S) => TTA (L)	C	2	1
48	atp6	674	225	226	TCC (S) => TTC (F)	C	2	1
49	atp6	725	242	243	CCT (P) => CTT (L)	C	2	0.92
50	atp6	761	254	255	CCG (P) => CTG (L)	C	2	1
51	atp6	782	261	262	TCA (S) => TTA (L)	C	2	1
52	atp6	790	264	265	CAT (H) => TAT (Y)	C	1	1
53	atp6	797	266	267	TCT (S) => TTT (F)	C	2	1
54	atp6	806	269	270	TCA (S) => TTA (L)	C	2	1
55	atp6	833	278	279	ACA (T) => ATA (I)	C	2	0.92
56	atp6	844	282	283	CAA (Q) => TAA (X)	C	1	1
57	atp8	47	16	16	TCA (S) => TTA (L)	C	2	1
58	atp8	55	19	19	CTC (L) => TTC (F)	C	1	0.75
59	atp8	58	20	20	CTC (L) => TTC (F)	C	1	1
60	atp8	76	26	26	CCC (P) => TTC (F)	C	1、2	0.38
61	atp8	77	26	26	CCC (P) => TTC (F)	C	1、2	0.38
62	atp8	206	69	69	TCG (S) => TTG (L)	C	2	1
63	atp8	458	153	153	CCA (P) => CTA (L)	C	2	0.75
64	atp9	20	7	7	TCA (S) => TTA (L)	C	2	1
65	atp9	50	17	17	TCA (S) => TTA (L)	C	2	1
66	atp9	82	28	28	CTT (L) => TTT (F)	C	1	1
67	atp9	92	31	31	TCG (S) => TTG (L)	C	2	1
68	atp9	134	45	45	TCA (S) => TTA (L)	C	2	1
69	atp9	182	61	61	TCG (S) => TTG (L)	C	2	1
70	atp9	191	64	64	CCA (P) => CTA (L)	C	2	1
71	atp9	203	68	68	TCT (S) => TTT (F)	C	2	1
72	atp9	212	71	71	TCA (S) => TTA (L)	C	2	1
73	atp9	215	72	72	TCC (S) => TTC (F)	C	2	1
74	atp9	223	75	75	CGA (R) => TGA (X)	C	1	1
75	ccmB	13	5	5	CTT (L) => TTT (F)	C	1	1
76	ccmB	28	10	10	CAT (H) => TAT (Y)	C	1	0.89
77	ccmB	41	14	14	TCC (S) => TTC (F)	C	2	0.78
78	ccmB	43	15	17	CCC (P) => TCC (S)	C	1	0.67
79	ccmB	71	24	26	CCA (P) => CTA (L)	C	2	1
80	ccmB	80	27	29	TCG (S) => TTG (L)	C	2	1
81	ccmB	128	43	45	TCA (S) => TTA (L)	C	2	1
82	ccmB	137	46	48	TCC (S) => TTC (F)	C	2	1
83	ccmB	149	50	52	CCG (P) => CTG (L)	C	2	1
84	ccmB	154	52	54	CGG (R) => TGG (W)	C	1	1
85	ccmB	160	54	56	CCT (P) => TCT (S)	C	1	0.67
86	ccmB	164	55	57	CCG (P) => CTG (L)	C	2	0.89
87	ccmB	172	58	60	CCT (P) => TCT (S)	C	1	0.89
88	ccmB	179	60	62	CCT (P) => CTT (L)	C	2	1
89	ccmB	181	61	63	CCC (P) => TCC (S)	C	1	0.78
90	ccmB	193	65	69	CCT (P) => TTT (F)	C	1、2	0.89
91	ccmB	194	65	69	CCT (P) => TTT (F)	C	1、2	0.89
92	ccmB	286	96	102	CGG (R) => TGG (W)	C	1	1
93	ccmB	304	102	108	CGT (R) => TGT (C)	C	1	0.78
94	ccmB	313	105	111	CGC (R) => TGC (C)	C	1	0.89
95	ccmB	338	113	119	CCG (P) => CTG (L)	C	2	1
96	ccmB	367	123	129	CGG (R) => TGG (W)	C	1	0.78
97	ccmB	380	127	133	CCC (P) => CTC (L)	C	2	0.78
98	ccmB	392	131	137	CCG (P) => CTG (L)	C	2	0.89
99	ccmB	424	142	148	CGT (R) => TGT (C)	C	1	0.89
100	ccmB	428	143	149	TCG (S) => TTG (L)	C	2	1
101	ccmB	467	156	163	TCG (S) => TTG (L)	C	2	0.89
102	ccmB	476	159	166	CCA (P) => CTA (L)	C	2	0.89
103	ccmB	485	162	169	TCA (S) => TTA (L)	C	2	1
104	ccmB	494	165	172	TCA (S) => TTA (L)	C	2	1
105	ccmB	503	168	175	CCA (P) => CTA (L)	C	2	1
106	ccmB	512	171	178	TCC (S) => TTC (F)	C	2	1
107	ccmB	514	172	179	CGT (R) => TGT (C)	C	1	1
108	ccmB	551	184	191	TCA (S) => TTA (L)	C	2	1
109	ccmB	554	185	192	TCG (S) => TTG (L)	C	2	0.89
110	ccmB	566	189	196	TCC (S) => TTC (F)	C	2	0.78
111	ccmB	569	190	197	TCT (S) => TTT (F)	C	2	0.78
112	ccmB	572	191	198	CCG (P) => CTG (L)	C	2	1
113	ccmB	584	195	202	CCT (P) => CTT (L)	C	2	0.78
114	ccmB	587	196	203	TCT (S) => TTT (F)	C	2	0.56
115	ccmB	596	199	206	TCG (S) => TTG (L)	C	2	0.89
116	ccmB	611	204	211	TCA (S) => TTA (L)	C	2	0.89
117	ccmC	76	26	32	CGG (R) => TGG (W)	C	1	0.78
118	ccmC	103	35	41	CAT (H) => TAT (Y)	C	1	1
119	ccmC	107	36	42	TCA (S) => TTA (L)	C	2	1
120	ccmC	115	39	45	CGG (R) => TGG (W)	C	1	0.78
121	ccmC	128	43	49	CCA (P) => CTA (L)	C	2	0.56
122	ccmC	133	45	51	CTT (L) => TTT (F)	C	1	0.67
123	ccmC	161	54	60	CCG (P) => CTG (L)	C	2	0.78
124	ccmC	179	60	66	GCG (A) => GTG (V)	C	2	0.78
125	ccmC	184	62	68	CGG (R) => TGG (W)	C	1	1
126	ccmC	227	76	82	TCC (S) => TTC (F)	C	2	0.78
127	ccmC	256	86	92	CTT (L) => TTT (F)	C	1	0.78
128	ccmC	281	94	100	ACA (T) => ATA (I)	C	2	0.56
129	ccmC	299	100	106	TCT (S) => TTT (F)	C	2	1
130	ccmC	331	111	117	CGG (R) => TGG (W)	C	1	1
131	ccmC	358	120	126	CGG (R) => TGG (W)	C	1	1
132	ccmC	395	132	138	TCG (S) => TTG (L)	C	2	1
133	ccmC	400	134	140	CTT (L) => TTT (F)	C	1	0.89
134	ccmC	436	146	152	CCT (P) => TCT (S)	C	1	0.89
135	ccmC	446	149	155	CCG (P) => CTG (L)	C	2	0.78
136	ccmC	451	151	157	CCT (P) => TCT (S)	C	1	1
137	ccmC	458	153	159	TCA (S) => TTA (L)	C	2	0.78
138	ccmC	463	155	161	CGT (R) => TGT (C)	C	1	1
139	ccmC	467	156	162	GCT (A) => GTT (V)	C	2	0.78
140	ccmC	473	158	164	CCG (P) => CTG (L)	C	2	1
141	ccmC	497	166	172	TCT (S) => TTT (F)	C	2	1
142	ccmC	499	167	173	CCA (P) => TCA (S)	C	1	1
143	ccmC	521	174	180	TCG (S) => TTG (L)	C	2	1
144	ccmC	548	183	189	TCT (S) => TTT (F)	C	2	1
145	ccmC	568	190	196	CCT (P) => TCT (S)	C	1	1
146	ccmC	575	192	198	CCC (P) => CTC (L)	C	2	1
147	ccmC	605	202	208	TCC (S) => TTC (F)	C	2	1
148	ccmC	608	203	209	CCC (P) => CTC (L)	C	2	0.89
149	ccmC	614	205	211	TCA (S) => TTA (L)	C	2	0.78
150	ccmC	619	207	213	CGT (R) => TGT (C)	C	1	0.78
151	ccmC	650	217	223	CCT (P) => CTT (L)	C	2	0.78
152	ccmC	656	219	225	CCA (P) => CTA (L)	C	2	0.89
153	ccmC	673	225	231	CCC (P) => TCC (S)	C	1	0.78
154	ccmFc	38	13	13	TCC (S) => TTC (F)	C	2	0.83
155	ccmFc	50	17	17	CCT (P) => CTT (L)	C	2	1
156	ccmFc	52	18	18	CGT (R) => TGT (C)	C	1	1
157	ccmFc	103	35	35	CCC (P) => TCC (S)	C	1	1
158	ccmFc	119	40	40	TCT (S) => TTT (F)	C	2	1
159	ccmFc	122	41	41	TCC (S) => TTC (F)	C	2	1
160	ccmFc	146	49	49	CCT (P) => CTT (L)	C	2	1
161	ccmFc	151	51	51	CCT (P) => TCT (S)	C	1	0.83
162	ccmFc	155	52	52	TCA (S) => TTA (L)	C	2	1
163	ccmFc	160	54	54	CCT (P) => TCT (S)	C	1	0.67
164	ccmFc	296	99	102	TCA (S) => TTA (L)	C	2	0.83
165	ccmFc	301	101	104	CGT (R) => TGT (C)	C	1	0.5
166	ccmFc	325	109	112	CTT (L) => TTT (F)	C	1	0.33
167	ccmFc	382	128	131	CGT (R) => TGT (C)	C	1	1
168	ccmFc	397	133	136	CGT (R) => TGT (C)	C	1	0.83
169	ccmFc	403	135	138	CTC (L) => TTC (F)	C	1	0.67
170	ccmFc	517	173	176	CCC (P) => TCC (S)	C	1	0.5
171	ccmFc	802	268	275	CCC (P) => TCC (S)	C	1	0.83
172	ccmFc	869	290	297	TCT (S) => TTT (F)	C	2	0.83
173	ccmFc	1151	384	394	CCG (P) => CTG (L)	C	2	1
174	ccmFc	1225	409	419	CGG (R) => TGG (W)	C	1	1
175	ccmFc	1250	417	427	TCG (S) => TTG (L)	C	2	1
176	ccmFc	1306	436	446	CGA (R) => TGA (X)	C	1	1
177	ccmFn	20	7	9	TCT (S) => TTT (F)	C	2	0.67
178	ccmFn	38	13	15	CCG (P) => CTG (L)	C	2	1
179	ccmFn	98	33	35	CCC (P) => CTC (L)	C	2	1
180	ccmFn	124	42	44	CCT (P) => TCT (S)	C	1	1
181	ccmFn	140	47	49	TCG (S) => TTG (L)	C	2	1
182	ccmFn	145	49	51	CGT (R) => TGT (C)	C	1	1
183	ccmFn	154	52	54	CCT (P) => TCT (S)	C	1	0.83
184	ccmFn	254	85	87	TCA (S) => TTA (L)	C	2	1
185	ccmFn	262	88	90	CGG (R) => TGG (W)	C	1	1
186	ccmFn	269	90	92	CCA (P) => CTA (L)	C	2	0.83
187	ccmFn	289	97	99	CTT (L) => TTT (F)	C	1	0.83
188	ccmFn	340	114	116	CAT (H) => TAT (Y)	C	1	0.67
189	ccmFn	359	120	122	TCT (S) => TTT (F)	C	2	0.83
190	ccmFn	362	121	123	TCC (S) => TTC (F)	C	2	0.67
191	ccmFn	371	124	126	TCG (S) => TTG (L)	C	2	0.67
192	ccmFn	484	162	166	CGT (R) => TGT (C)	C	1	0.83
193	ccmFn	565	189	193	CCC (P) => TTC (F)	C	1、2	0.5
194	ccmFn	566	189	193	CCC (P) => TTC (F)	C	1、2	0.5
195	ccmFn	721	241	245	CCT (P) => TTT (F)	C	1、2	0.67
196	ccmFn	722	241	245	CCT (P) => TTT (F)	C	1、2	0.67
197	ccmFn	731	244	248	TCA (S) => TTA (L)	C	2	0.83
198	ccmFn	791	264	268	TCA (S) => TTA (L)	C	2	1
199	ccmFn	803	268	272	CCA (P) => CTA (L)	C	2	1
200	ccmFn	818	273	277	TCA (S) => TTA (L)	C	2	1
201	ccmFn	835	279	283	CGC (R) => TGC (C)	C	1	1
202	ccmFn	967	323	327	CGC (R) => TGC (C)	C	1	1
203	ccmFn	1285	429	450	CGG (R) => TGG (W)	C	1	1
204	ccmFn	1301	434	455	GCA (A) => GTA (V)	C	2	1
205	ccmFn	1310	437	458	TCG (S) => TTG (L)	C	2	0.67
206	ccmFn	1313	438	459	CCA (P) => CTA (L)	C	2	1
207	ccmFn	1330	444	465	CAT (H) => TAT (Y)	C	1	1
208	ccmFn	1345	449	470	CGG (R) => TGG (W)	C	1	1
209	ccmFn	1363	455	476	CGG (R) => TGG (W)	C	1	1
210	ccmFn	1396	466	487	CGG (R) => TGG (W)	C	1	1
211	ccmFn	1414	472	493	CGT (R) => TGT (C)	C	1	1
212	ccmFn	1457	486	507	TCG (S) => TTG (L)	C	2	1
213	ccmFn	1477	493	514	CTT (L) => TTT (F)	C	1	1
214	ccmFn	1481	494	515	CCA (P) => CTA (L)	C	2	1
215	ccmFn	1493	498	519	TCA (S) => TTA (L)	C	2	1
216	ccmFn	1502	501	522	TCT (S) => TTT (F)	C	2	1
217	ccmFn	1528	510	531	CCC (P) => TCC (S)	C	1	1
218	ccmFn	1541	514	535	TCT (S) => TTT (F)	C	2	1
219	ccmFn	1576	526	547	CGG (R) => TGG (W)	C	1	0.67
220	cob	76	26	27	CAT (H) => TAT (Y)	C	1	1
221	cob	118	40	41	CCG (P) => TCG (S)	C	1	0.92
222	cob	178	60	61	CAC (H) => TAC (Y)	C	1	1
223	cob	286	96	97	CTC (L) => TTC (F)	C	1	1
224	cob	298	100	101	CAC (H) => TAC (Y)	C	1	1
225	cob	325	109	110	CAT (H) => TAT (Y)	C	1	1
226	cob	358	120	121	CGG (R) => TGG (W)	C	1	1
227	cob	404	135	136	TCT (S) => TTT (F)	C	2	1
228	cob	407	136	137	ACA (T) => ATA (I)	C	2	1
229	cob	419	140	141	CCA (P) => CTA (L)	C	2	1
230	cob	568	190	191	CAT (H) => TAT (Y)	C	1	0.92
231	cob	580	194	195	CTT (L) => TTT (F)	C	1	1
232	cob	679	227	228	CCT (P) => TTT (F)	C	1、2	1
233	cob	680	227	228	CCT (P) => TTT (F)	C	1、2	1
234	cob	688	230	231	CAT (H) => TAT (Y)	C	1	1
235	cob	715	239	240	CGG (R) => TGG (W)	C	1	1
236	cob	725	242	243	TCT (S) => TTT (F)	C	2	1
237	cob	737	246	247	TCT (S) => TTT (F)	C	2	0.92
238	cob	808	270	271	CCC (P) => TCC (S)	C	1	1
239	cob	853	285	286	CAT (H) => TAT (Y)	C	1	1
240	cob	908	303	304	CCA (P) => CTA (L)	C	2	1
241	cob	914	305	306	TCT (S) => TTT (F)	C	2	1
242	cob	982	328	329	CAC (H) => TAC (Y)	C	1	0.85
243	cob	1015	339	340	CGC (R) => TGC (C)	C	1	1
244	cob	1081	361	362	CCT (P) => TCT (S)	C	1	0.77
245	cob	1124	375	376	CCG (P) => CTG (L)	C	2	1
246	cox1	2	1	1	ACG (T) => ATG (M)	C	2	1
247	cox1	11	4	4	CCG (P) => CTG (L)	C	2	0.67
248	cox1	196	66	67	CCT (P) => TTT (F)	C	1、2	1
249	cox1	197	66	67	CCT (P) => TTT (F)	C	1、2	1
250	cox1	242	81	82	TCT (S) => TTT (F)	C	2	1
251	cox1	254	85	86	TCT (S) => TTT (F)	C	2	1
252	cox1	352	118	119	CCA (P) => TCA (S)	C	1	1
253	cox1	443	148	149	TCA (S) => TTA (L)	C	2	1
254	cox1	452	151	152	TCT (S) => TTT (F)	C	2	1
255	cox1	515	172	173	TCC (S) => TTC (F)	C	2	1
256	cox1	551	184	185	TCA (S) => TTA (L)	C	2	1
257	cox1	575	192	193	CCA (P) => CTA (L)	C	2	1
258	cox1	590	197	198	CCA (P) => CTA (L)	C	2	1
259	cox1	668	223	224	TCT (S) => TTT (F)	C	2	1
260	cox1	715	239	240	CGG (R) => TGG (W)	C	1	1
261	cox1	746	249	250	CCC (P) => CTC (L)	C	2	1
262	cox1	752	251	252	CCG (P) => CTG (L)	C	2	1
263	cox1	761	254	255	TCC (S) => TTC (F)	C	2	1
264	cox1	854	285	286	CCT (P) => CTT (L)	C	2	1
265	cox1	860	287	288	TCT (S) => TTT (F)	C	2	1
266	cox1	868	290	291	CGG (R) => TGG (W)	C	1	1
267	cox1	1037	346	347	TCC (S) => TTC (F)	C	2	1
268	cox1	1079	360	361	CCG (P) => CTG (L)	C	2	1
269	cox1	1124	375	376	GCG (A) => GTG (V)	C	2	1
270	cox1	1186	396	397	CAC (H) => TAC (Y)	C	1	1
271	cox1	1259	420	421	TCT (S) => TTT (F)	C	2	1
272	cox1	1274	425	426	CCG (P) => CTG (L)	C	2	0.89
273	cox1	1279	427	428	CTC (L) => TTC (F)	C	1	1
274	cox1	1373	458	459	TCT (S) => TTT (F)	C	2	0.89
275	cox1	1378	460	461	CCT (P) => TCT (S)	C	1	1
276	cox1	1402	468	469	CGT (R) => TGT (C)	C	1	0.67
277	cox1	1405	469	470	CGT (R) => TGT (C)	C	1	0.78
278	cox1	1433	478	479	TCA (S) => TTA (L)	C	2	1
279	cox1	1489	497	498	CCA (P) => TCA (S)	C	1	1
280	cox1	1499	500	501	CCG (P) => CTG (L)	C	2	1
281	cox2	22	8	10	CTC (L) => TTC (F)	C	1	0.95
282	cox2	71	24	26	TCT (S) => TTT (F)	C	2	1
283	cox2	161	54	56	TCA (S) => TTA (L)	C	2	0.95
284	cox2	163	55	57	CGG (R) => TGG (W)	C	1	1
285	cox2	253	85	87	CGG (R) => TGG (W)	C	1	1
286	cox2	278	93	95	CCG (P) => CTG (L)	C	2	1
287	cox2	379	127	129	CGG (R) => TGG (W)	C	1	1
288	cox2	443	148	150	ACG (T) => ATG (M)	C	2	1
289	cox2	461	154	156	CCA (P) => CTA (L)	C	2	1
290	cox2	476	159	161	TCA (S) => TTA (L)	C	2	1
291	cox2	544	182	184	CCT (P) => TCT (S)	C	1	1
292	cox2	557	186	188	CCT (P) => CTT (L)	C	2	1
293	cox2	581	194	196	TCA (S) => TTA (L)	C	2	1
294	cox2	614	205	207	TCA (S) => TTA (L)	C	2	1
295	cox2	632	211	213	TCG (S) => TTG (L)	C	2	0.84
296	cox2	676	226	228	CGT (R) => TGT (C)	C	1	1
297	cox3	112	38	39	CCA (P) => TCA (S)	C	1	1
298	cox3	245	82	83	CCT (P) => CTT (L)	C	2	0.92
299	cox3	257	86	87	TCT (S) => TTT (F)	C	2	0.67
300	cox3	263	88	89	CCG (P) => CTG (L)	C	2	1
301	cox3	289	97	98	CTT (L) => TTT (F)	C	1	0.92
302	cox3	298	100	101	CTT (L) => TTT (F)	C	1	1
303	cox3	304	102	103	CGG (R) => TGG (W)	C	1	1
304	cox3	311	104	105	TCT (S) => TTT (F)	C	2	0.92
305	cox3	314	105	106	TCT (S) => TTT (F)	C	2	0.92
306	cox3	388	130	131	CGG (R) => TGG (W)	C	1	1
307	cox3	413	138	139	CCT (P) => CTT (L)	C	2	0.83
308	cox3	419	140	141	CCC (P) => CTC (L)	C	2	1
309	cox3	422	141	142	CCT (P) => CTT (L)	C	2	0.92
310	cox3	512	171	172	TCA (S) => TTA (L)	C	2	0.75
311	cox3	527	176	177	TCC (S) => TTC (F)	C	2	0.92
312	cox3	566	189	190	TCC (S) => TTC (F)	C	2	0.92
313	cox3	602	201	202	TCC (S) => TTC (F)	C	2	1
314	cox3	605	202	203	TCA (S) => TTA (L)	C	2	1
315	cox3	653	218	219	TCG (S) => TTG (L)	C	2	1
316	cox3	754	252	253	CGG (R) => TGG (W)	C	1	0.92
317	cox3	764	255	256	CCA (P) => CTA (L)	C	2	0.92
318	matR	26	9	29	CCC (P) => CTC (L)	C	2	1
319	matR	32	11	31	TCC (S) => TTC (F)	C	2	0.62
320	matR	193	65	85	CCA (P) => TCA (S)	C	1	0.75
321	matR	235	79	99	CCC (P) => TTC (F)	C	1、2	0.62
322	matR	236	79	99	CCC (P) => TTC (F)	C	1、2	0.62
323	matR	239	80	100	ACT (T) => ATT (I)	C	2	0.75
324	matR	326	109	129	CCA (P) => CTA (L)	C	2	1
325	matR	923	308	332	TCA (S) => TTA (L)	C	2	1
326	matR	1007	336	360	CCT (P) => CTT (L)	C	2	1
327	matR	1064	355	379	CCC (P) => CTC (L)	C	2	1
328	matR	1675	559	584	CGG (R) => TGG (W)	C	1	1
329	matR	1679	560	585	TCC (S) => TTC (F)	C	2	1
330	matR	1700	567	592	CCT (P) => CTT (L)	C	2	1
331	matR	1720	574	599	CGC (R) => TGC (C)	C	1	1
332	matR	1756	586	611	CAC (H) => TAC (Y)	C	1	1
333	matR	1787	596	621	CCA (P) => CTA (L)	C	2	1
334	matR	1826	609	634	CCA (P) => CTA (L)	C	2	0.88
335	matR	1834	612	637	CCC (P) => TCC (S)	C	1	1
336	matR	1844	615	640	TCA (S) => TTA (L)	C	2	0.88
337	mttB	31	11	156	CAT (H) => TAT (Y)	C	1	0.88
338	mttB	56	19	164	TCG (S) => TTG (L)	C	2	0.88
339	mttB	64	22	167	CCA (P) => TCA (S)	C	1	1
340	mttB	100	34	179	CGT (R) => TGT (C)	C	1	0.88
341	mttB	107	36	181	CCA (P) => CTA (L)	C	2	0.62
342	mttB	113	38	183	CCA (P) => CTA (L)	C	2	0.5
343	mttB	137	46	191	TCC (S) => TTC (F)	C	2	0.75
344	mttB	169	57	202	CCG (P) => TCG (S)	C	1	1
345	mttB	191	64	209	TCC (S) => TTC (F)	C	2	0.38
346	mttB	226	76	221	CGT (R) => TGT (C)	C	1	0.62
347	mttB	233	78	223	CCT (P) => CTT (L)	C	2	0.5
348	mttB	242	81	226	TCG (S) => TTG (L)	C	2	0.5
349	mttB	263	88	233	TCT (S) => TTT (F)	C	2	1
350	mttB	272	91	236	TCG (S) => TTG (L)	C	2	0.75
351	nad1	2	1	1	ACG (T) => ATG (M)	C	2	1
352	nad1	167	56	59	TCG (S) => TTG (L)	C	2	1
353	nad1	215	72	75	TCC (S) => TTC (F)	C	2	0.9
354	nad1	265	89	92	CGG (R) => TGG (W)	C	1	1
355	nad1	308	103	106	CCG (P) => CTG (L)	C	2	1
356	nad1	368	123	126	ACA (T) => ATA (I)	C	2	0.7
357	nad1	376	126	129	CGG (R) => TGG (W)	C	1	1
358	nad1	401	134	137	TCT (S) => TTT (F)	C	2	1
359	nad1	436	146	149	CCT (P) => TCT (S)	C	1	0.9
360	nad1	490	164	167	CCC (P) => TCC (S)	C	1	1
361	nad1	493	165	168	CGT (R) => TGT (C)	C	1	1
362	nad1	500	167	170	TCG (S) => TTG (L)	C	2	0.7
363	nad1	536	179	182	TCC (S) => TTC (F)	C	2	1
364	nad1	571	191	194	CTC (L) => TTC (F)	C	1	1
365	nad1	577	193	196	CCT (P) => TCT (S)	C	1	1
366	nad1	580	194	197	CGT (R) => TGT (C)	C	1	1
367	nad1	608	203	206	TCT (S) => TTT (F)	C	2	1
368	nad1	635	212	215	TCA (S) => TTA (L)	C	2	1
369	nad1	674	225	228	TCT (S) => TTT (F)	C	2	0.9
370	nad1	683	228	231	TCT (S) => TTT (F)	C	2	1
371	nad1	725	242	245	CCA (P) => CTA (L)	C	2	1
372	nad1	734	245	248	TCG (S) => TTG (L)	C	2	0.9
373	nad1	740	247	250	TCT (S) => TTT (F)	C	2	1
374	nad1	743	248	251	CCA (P) => CTA (L)	C	2	1
375	nad1	755	252	255	CCG (P) => CTG (L)	C	2	1
376	nad1	779	260	263	TCC (S) => TTC (F)	C	2	0.9
377	nad1	802	268	271	CGG (R) => TGG (W)	C	1	1
378	nad1	830	277	280	CCG (P) => CTG (L)	C	2	1
379	nad1	884	295	298	TCA (S) => TTA (L)	C	2	1
380	nad1	893	298	301	CCT (P) => CTT (L)	C	2	1
381	nad1	898	300	303	CGG (R) => TGG (W)	C	1	1
382	nad1	928	310	313	CGG (R) => TGG (W)	C	1	1
383	nad1	937	313	316	CCC (P) => TCC (S)	C	1	0.6
384	nad1	953	318	321	TCA (S) => TTA (L)	C	2	1
385	nad2	26	9	10	TCC (S) => TTC (F)	C	2	0.89
386	nad2	214	72	73	CGG (R) => TGG (W)	C	1	0.67
387	nad2	262	88	89	CTC (L) => TTC (F)	C	1	0.56
388	nad2	266	89	90	CCA (P) => CTA (L)	C	2	1
389	nad2	308	103	104	TCT (S) => TTT (F)	C	2	0.67
390	nad2	311	104	105	TCC (S) => TTC (F)	C	2	1
391	nad2	335	112	113	TCT (S) => TTT (F)	C	2	1
392	nad2	341	114	115	TCC (S) => TTC (F)	C	2	0.67
393	nad2	356	119	120	CCA (P) => CTA (L)	C	2	1
394	nad2	361	121	122	CCT (P) => TCT (S)	C	1	1
395	nad2	367	123	124	CGC (R) => TGC (C)	C	1	1
396	nad2	394	132	133	CAT (H) => TAT (Y)	C	1	1
397	nad2	401	134	135	TCA (S) => TTA (L)	C	2	1
398	nad2	428	143	144	CCT (P) => CTT (L)	C	2	1
399	nad2	497	166	167	TCG (S) => TTG (L)	C	2	1
400	nad2	523	175	176	CCC (P) => TCC (S)	C	1	1
401	nad2	662	221	225	TCT (S) => TTT (F)	C	2	1
402	nad2	677	226	230	TCC (S) => TTC (F)	C	2	1
403	nad2	703	235	239	CTT (L) => TTT (F)	C	1	1
404	nad2	712	238	242	CGG (R) => TGG (W)	C	1	1
405	nad2	788	263	267	TCT (S) => TTT (F)	C	2	0.67
406	nad2	800	267	271	TCA (S) => TTA (L)	C	2	1
407	nad2	809	270	274	TCT (S) => TTT (F)	C	2	1
408	nad2	920	307	311	CCT (P) => CTT (L)	C	2	1
409	nad2	928	310	314	CAT (H) => TAT (Y)	C	1	1
410	nad2	958	320	324	CGT (R) => TGT (C)	C	1	0.78
411	nad2	962	321	325	ACT (T) => ATT (I)	C	2	1
412	nad2	1028	343	347	TCA (S) => TTA (L)	C	2	0.78
413	nad2	1058	353	357	CCA (P) => CTA (L)	C	2	1
414	nad2	1127	376	380	TCG (S) => TTG (L)	C	2	1
415	nad2	1247	416	420	CCA (P) => CTA (L)	C	2	0.67
416	nad2	1276	426	430	CGT (R) => TGT (C)	C	1	1
417	nad2	1298	433	437	GCG (A) => GTG (V)	C	2	1
418	nad2	1388	463	467	TCT (S) => TTT (F)	C	2	0.44
419	nad2	1400	467	471	TCA (S) => TTA (L)	C	2	0.67
420	nad2	1403	468	472	TCC (S) => TTC (F)	C	2	1
421	nad2	1409	470	474	CCA (P) => CTA (L)	C	2	1
422	nad2	1457	486	490	TCA (S) => TTA (L)	C	2	1
423	nad3	5	2	2	TCG (S) => TTG (L)	C	2	0.68
424	nad3	44	15	15	CCG (P) => CTG (L)	C	2	1
425	nad3	62	21	21	CCA (P) => CTA (L)	C	2	0.95
426	nad3	80	27	27	CCA (P) => CTA (L)	C	2	1
427	nad3	124	42	43	CAC (H) => TAC (Y)	C	1	1
428	nad3	137	46	47	TCC (S) => TTC (F)	C	2	1
429	nad3	146	49	50	TCC (S) => TTC (F)	C	2	1
430	nad3	185	62	63	CCG (P) => CTG (L)	C	2	0.95
431	nad3	190	64	65	CCT (P) => TCT (S)	C	1	1
432	nad3	208	70	71	CCT (P) => TTT (F)	C	1、2	0.95
433	nad3	209	70	71	CCT (P) => TTT (F)	C	1、2	0.95
434	nad3	215	72	73	CCG (P) => CTG (L)	C	2	1
435	nad3	230	77	78	TCC (S) => TTC (F)	C	2	0.86
436	nad3	247	83	84	CCT (P) => TCT (S)	C	1	1
437	nad3	251	84	85	CCC (P) => CTC (L)	C	2	0.91
438	nad3	266	89	90	CCG (P) => CTG (L)	C	2	1
439	nad3	275	92	93	TCT (S) => TTT (F)	C	2	1
440	nad3	317	106	107	TCT (S) => TTT (F)	C	2	0.95
441	nad3	344	115	116	TCG (S) => TTG (L)	C	2	1
442	nad3	349	117	118	CGG (R) => TGG (W)	C	1	1
443	nad4	29	10	10	TCC (S) => TTC (F)	C	2	0.67
444	nad4	50	17	17	CCG (P) => CTG (L)	C	2	0.89
445	nad4	74	25	25	ACT (T) => ATT (I)	C	2	0.89
446	nad4	77	26	26	CCT (P) => CTT (L)	C	2	0.78
447	nad4	107	36	36	CCG (P) => CTG (L)	C	2	1
448	nad4	154	52	52	CCC (P) => TCC (S)	C	1	1
449	nad4	158	53	53	CCT (P) => CTT (L)	C	2	1
450	nad4	164	55	55	CCT (P) => CTT (L)	C	2	0.67
451	nad4	166	56	56	CGG (R) => TGG (W)	C	1	1
452	nad4	197	66	66	TCT (S) => TTT (F)	C	2	1
453	nad4	317	106	106	TCA (S) => TTA (L)	C	2	1
454	nad4	362	121	121	ACA (T) => ATA (I)	C	2	0.89
455	nad4	368	123	123	TCT (S) => TTT (F)	C	2	1
456	nad4	376	126	126	CGT (R) => TGT (C)	C	1	0.78
457	nad4	401	134	134	TCC (S) => TTC (F)	C	2	1
458	nad4	403	135	135	CGC (R) => TGC (C)	C	1	1
459	nad4	416	139	139	CCT (P) => CTT (L)	C	2	0.89
460	nad4	433	145	145	CTT (L) => TTT (F)	C	1	1
461	nad4	436	146	146	CCC (P) => TTC (F)	C	1、2	0.89
462	nad4	437	146	146	CCC (P) => TTC (F)	C	1、2	0.89
463	nad4	449	150	150	CCA (P) => CTA (L)	C	2	1
464	nad4	484	162	162	CCG (P) => TCG (S)	C	1	1
465	nad4	533	178	178	TCA (S) => TTA (L)	C	2	1
466	nad4	566	189	189	CCG (P) => CTG (L)	C	2	1
467	nad4	577	193	193	CTC (L) => TTC (F)	C	1	0.67
468	nad4	599	200	200	TCA (S) => TTA (L)	C	2	0.89
469	nad4	608	203	203	TCA (S) => TTA (L)	C	2	1
470	nad4	659	220	220	TCT (S) => TTT (F)	C	2	1
471	nad4	710	237	237	TCA (S) => TTA (L)	C	2	1
472	nad4	767	256	256	CCT (P) => CTT (L)	C	2	1
473	nad4	770	257	257	TCA (S) => TTA (L)	C	2	1
474	nad4	784	262	262	CAC (H) => TAC (Y)	C	1	1
475	nad4	832	278	278	CGT (R) => TGT (C)	C	1	0.67
476	nad4	836	279	279	TCC (S) => TTC (F)	C	2	1
477	nad4	857	286	286	CCA (P) => CTA (L)	C	2	1
478	nad4	883	295	295	CCC (P) => TCC (S)	C	1	1
479	nad4	887	296	296	TCG (S) => TTG (L)	C	2	1
480	nad4	896	299	299	TCA (S) => TTA (L)	C	2	0.89
481	nad4	928	310	310	CAC (H) => TAC (Y)	C	1	1
482	nad4	934	312	312	CCA (P) => TCA (S)	C	1	1
483	nad4	971	324	324	TCT (S) => TTT (F)	C	2	1
484	nad4	977	326	326	CCG (P) => CTG (L)	C	2	0.78
485	nad4	1007	336	336	CCA (P) => CTA (L)	C	2	1
486	nad4	1010	337	337	CCG (P) => CTG (L)	C	2	1
487	nad4	1016	339	339	TCA (S) => TTA (L)	C	2	1
488	nad4	1028	343	343	CCG (P) => CTG (L)	C	2	1
489	nad4	1033	345	345	CCT (P) => TCT (S)	C	1	1
490	nad4	1036	346	346	CCA (P) => TCA (S)	C	1	1
491	nad4	1091	364	364	GCT (A) => GTT (V)	C	2	1
492	nad4	1109	370	370	TCA (S) => TTA (L)	C	2	1
493	nad4	1129	377	377	CTC (L) => TTC (F)	C	1	1
494	nad4	1132	378	378	CCT (P) => TCT (S)	C	1	1
495	nad4	1142	381	381	TCC (S) => TTC (F)	C	2	1
496	nad4	1148	383	383	TCT (S) => TTT (F)	C	2	0.89
497	nad4	1151	384	384	TCC (S) => TTC (F)	C	2	1
498	nad4	1172	391	391	TCA (S) => TTA (L)	C	2	1
499	nad4	1205	402	402	CCC (P) => CTC (L)	C	2	1
500	nad4	1211	404	404	TCA (S) => TTA (L)	C	2	1
501	nad4	1307	436	436	GCG (A) => GTG (V)	C	2	1
502	nad4	1355	452	452	CCA (P) => CTA (L)	C	2	1
503	nad4	1405	469	469	CGG (R) => TGG (W)	C	1	1
504	nad4	1417	473	473	CAC (H) => TAC (Y)	C	1	1
505	nad4	1433	478	478	CCG (P) => CTG (L)	C	2	1
506	nad4	1438	480	480	CGC (R) => TGC (C)	C	1	1
507	nad4L	2	1	1	ACG (T) => ATG (M)	C	2	1
508	nad4L	8	3	3	CCT (P) => CTT (L)	C	2	0.88
509	nad4L	41	14	14	TCT (S) => TTT (F)	C	2	1
510	nad4L	47	16	16	TCA (S) => TTA (L)	C	2	1
511	nad4L	86	29	29	CCT (P) => CTT (L)	C	2	1
512	nad4L	95	32	32	TCA (S) => TTA (L)	C	2	1
513	nad4L	100	34	34	CCA (P) => TCA (S)	C	1	1
514	nad4L	110	37	37	TCA (S) => TTA (L)	C	2	1
515	nad4L	131	44	44	TCG (S) => TTG (L)	C	2	0.88
516	nad4L	179	60	60	TCA (S) => TTA (L)	C	2	0.75
517	nad4L	188	63	63	TCA (S) => TTA (L)	C	2	0.88
518	nad4L	197	66	66	CCA (P) => CTA (L)	C	2	0.88
519	nad4L	230	77	77	TCA (S) => TTA (L)	C	2	1
520	nad4L	281	94	94	TCT (S) => TTT (F)	C	2	0.88
521	nad5	155	52	52	CCG (P) => CTG (L)	C	2	1
522	nad5	242	81	81	CCG (P) => CTG (L)	C	2	1
523	nad5	272	91	91	TCC (S) => TTC (F)	C	2	0.7
524	nad5	358	120	120	CCT (P) => TTT (F)	C	1、2	1
525	nad5	359	120	120	CCT (P) => TTT (F)	C	1、2	1
526	nad5	374	125	125	CCA (P) => CTA (L)	C	2	0.9
527	nad5	398	133	133	TCT (S) => TTT (F)	C	2	0.9
528	nad5	494	165	165	ACA (T) => ATA (I)	C	2	1
529	nad5	506	169	169	CCT (P) => CTT (L)	C	2	1
530	nad5	533	178	178	TCA (S) => TTA (L)	C	2	1
531	nad5	539	180	180	CCT (P) => CTT (L)	C	2	1
532	nad5	548	183	183	TCG (S) => TTG (L)	C	2	0.4
533	nad5	553	185	185	CGT (R) => TGT (C)	C	1	1
534	nad5	581	194	194	TCT (S) => TTT (F)	C	2	1
535	nad5	598	200	200	CGT (R) => TGT (C)	C	1	1
536	nad5	629	210	213	TCT (S) => TTT (F)	C	2	0.9
537	nad5	631	211	214	CGC (R) => TGC (C)	C	1	0.9
538	nad5	676	226	229	CTT (L) => TTT (F)	C	1	0.9
539	nad5	689	230	233	GCT (A) => GTT (V)	C	2	1
540	nad5	713	238	241	TCG (S) => TTG (L)	C	2	1
541	nad5	721	241	244	CGG (R) => TGG (W)	C	1	1
542	nad5	725	242	245	TCA (S) => TTA (L)	C	2	1
543	nad5	764	255	258	TCG (S) => TTG (L)	C	2	1
544	nad5	782	261	264	ACG (T) => ATG (M)	C	2	1
545	nad5	835	279	282	CCA (P) => TCA (S)	C	1	0.9
546	nad5	863	288	291	TCT (S) => TTT (F)	C	2	0.8
547	nad5	875	292	295	ACG (T) => ATG (M)	C	2	1
548	nad5	920	307	310	CCA (P) => CTA (L)	C	2	1
549	nad5	1175	392	395	TCT (S) => TTT (F)	C	2	1
550	nad5	1184	395	398	CCA (P) => CTA (L)	C	2	1
551	nad5	1193	398	401	TCT (S) => TTT (F)	C	2	1
552	nad5	1310	437	440	TCA (S) => TTA (L)	C	2	1
553	nad5	1400	467	470	TCA (S) => TTA (L)	C	2	1
554	nad5	1490	497	500	CCC (P) => CTC (L)	C	2	0.8
555	nad5	1550	517	520	ACA (T) => ATA (I)	C	2	0.9
556	nad5	1568	523	526	CCG (P) => CTG (L)	C	2	0.9
557	nad5	1580	527	530	TCA (S) => TTA (L)	C	2	0.8
558	nad5	1589	530	533	TCT (S) => TTT (F)	C	2	0.9
559	nad5	1610	537	540	CCC (P) => CTC (L)	C	2	0.7
560	nad5	1859	620	623	TCT (S) => TTT (F)	C	2	0.8
561	nad5	1895	632	635	TCA (S) => TTA (L)	C	2	1
562	nad5	1901	634	637	CCA (P) => CTA (L)	C	2	0.7
563	nad5	1916	639	642	TCT (S) => TTT (F)	C	2	0.7
564	nad5	1918	640	643	CGT (R) => TGT (C)	C	1	0.7
565	nad5	1958	653	656	TCG (S) => TTG (L)	C	2	0.9
566	nad6	17	6	8	TCG (S) => TTG (L)	C	2	0.7
567	nad6	26	9	11	CCT (P) => CTT (L)	C	2	0.4
568	nad6	76	26	28	CCC (P) => TCC (S)	C	1	1
569	nad6	83	28	30	TCG (S) => TTG (L)	C	2	1
570	nad6	88	30	32	CCC (P) => TTC (F)	C	1、2	0.7
571	nad6	89	30	32	CCC (P) => TTC (F)	C	1、2	0.7
572	nad6	95	32	34	CCA (P) => CTA (L)	C	2	1
573	nad6	103	35	37	CGC (R) => TGC (C)	C	1	1
574	nad6	146	49	51	TCC (S) => TTC (F)	C	2	1
575	nad6	158	53	55	TCC (S) => TTC (F)	C	2	1
576	nad6	161	54	56	CCA (P) => CTA (L)	C	2	1
577	nad6	169	57	59	CAT (H) => TAT (Y)	C	1	1
578	nad6	188	63	65	GCT (A) => GTT (V)	C	2	1
579	nad6	191	64	66	TCA (S) => TTA (L)	C	2	1
580	nad6	236	79	81	ACT (T) => ATT (I)	C	2	1
581	nad6	289	97	99	CTT (L) => TTT (F)	C	1	1
582	nad6	379	127	129	CAT (H) => TAT (Y)	C	1	0.9
583	nad6	446	149	151	TCC (S) => TTC (F)	C	2	1
584	nad6	451	151	153	CGG (R) => TGG (W)	C	1	0.7
585	nad6	463	155	157	CCT (P) => TCT (S)	C	1	0.8
586	nad7	38	13	13	TCG (S) => TTG (L)	C	2	0.75
587	nad7	44	15	15	TCC (S) => TTC (F)	C	2	1
588	nad7	77	26	26	TCA (S) => TTA (L)	C	2	1
589	nad7	83	28	28	TCA (S) => TTA (L)	C	2	1
590	nad7	137	46	46	TCA (S) => TTA (L)	C	2	1
591	nad7	200	67	67	TCT (S) => TTT (F)	C	2	1
592	nad7	209	70	70	TCA (S) => TTA (L)	C	2	0.88
593	nad7	224	75	75	ACG (T) => ATG (M)	C	2	1
594	nad7	244	82	82	CAT (H) => TAT (Y)	C	1	1
595	nad7	251	84	84	TCA (S) => TTA (L)	C	2	1
596	nad7	316	106	106	CGT (R) => TGT (C)	C	1	1
597	nad7	335	112	112	TCA (S) => TTA (L)	C	2	0.88
598	nad7	344	115	115	TCA (S) => TTA (L)	C	2	1
599	nad7	353	118	118	TCA (S) => TTA (L)	C	2	1
600	nad7	383	128	128	TCA (S) => TTA (L)	C	2	1
601	nad7	404	135	135	TCT (S) => TTT (F)	C	2	1
602	nad7	433	145	145	CAT (H) => TAT (Y)	C	1	1
603	nad7	445	149	149	CCG (P) => TCG (S)	C	1	0.88
604	nad7	512	171	171	TCA (S) => TTA (L)	C	2	1
605	nad7	533	178	178	TCC (S) => TTC (F)	C	2	1
606	nad7	566	189	189	TCA (S) => TTA (L)	C	2	0.88
607	nad7	578	193	193	TCA (S) => TTA (L)	C	2	0.88
608	nad7	679	227	227	CCT (P) => TCT (S)	C	1	0.88
609	nad7	698	233	233	TCG (S) => TTG (L)	C	2	1
610	nad7	724	242	242	CAT (H) => TAT (Y)	C	1	1
611	nad7	734	245	245	TCG (S) => TTG (L)	C	2	0.88
612	nad7	739	247	247	CCT (P) => TTT (F)	C	1、2	1
613	nad7	740	247	247	CCT (P) => TTT (F)	C	1、2	1
614	nad7	769	257	257	CGC (R) => TGC (C)	C	1	1
615	nad7	836	279	280	CCT (P) => CTT (L)	C	2	1
616	nad7	926	309	310	TCA (S) => TTA (L)	C	2	0.88
617	nad7	944	315	316	CCT (P) => CTT (L)	C	2	1
618	nad7	973	325	326	CCT (P) => TCT (S)	C	1	0.88
619	nad7	1057	353	354	CGT (R) => TGT (C)	C	1	1
620	nad7	1079	360	361	TCT (S) => TTT (F)	C	2	1
621	nad7	1088	363	364	TCA (S) => TTA (L)	C	2	1
622	nad7	1103	368	369	TCT (S) => TTT (F)	C	2	1
623	nad7	1124	375	376	CCA (P) => CTA (L)	C	2	1
624	nad7	1166	389	390	TCT (S) => TTT (F)	C	2	1
625	nad9	14	5	5	TCC (S) => TTC (F)	C	2	0.67
626	nad9	92	31	31	TCT (S) => TTT (F)	C	2	0.75
627	nad9	113	38	38	CCA (P) => CTA (L)	C	2	0.92
628	nad9	167	56	56	TCG (S) => TTG (L)	C	2	0.92
629	nad9	190	64	64	CAT (H) => TAT (Y)	C	1	1
630	nad9	223	75	75	CAT (H) => TAT (Y)	C	1	1
631	nad9	298	100	100	CCG (P) => TCG (S)	C	1	0.83
632	nad9	311	104	104	CCA (P) => CTA (L)	C	2	0.75
633	nad9	356	119	119	TCT (S) => TTT (F)	C	2	1
634	nad9	368	123	123	TCC (S) => TTC (F)	C	2	1
635	nad9	398	133	133	TCA (S) => TTA (L)	C	2	1
636	nad9	406	136	136	CAT (H) => TAT (Y)	C	1	1
637	nad9	439	147	147	CTT (L) => TTT (F)	C	1	1
638	nad9	539	180	180	TCT (S) => TTT (F)	C	2	1
639	rpl10	77	26	26	CCT (P) => CTT (L)	C	2	1
640	rpl10	83	28	28	TCA (S) => TTA (L)	C	2	0.5
641	rpl10	101	34	34	TCG (S) => TTG (L)	C	2	0.83
642	rpl10	134	45	45	CCA (P) => CTA (L)	C	2	0.83
643	rpl10	155	52	52	CCA (P) => CTA (L)	C	2	0.83
644	rpl10	236	79	80	TCG (S) => TTG (L)	C	2	0.83
645	rpl10	311	104	105	TCA (S) => TTA (L)	C	2	0.83
646	rpl10	406	136	137	CAT (H) => TAT (Y)	C	1	0.83
647	rpl16	37	13	27	CAG (Q) => TAG (X)	C	1	0.56
648	rpl16	142	48	62	CGC (R) => TGC (C)	C	1	0.78
649	rpl16	185	62	76	ACC (T) => ATC (I)	C	2	1
650	rpl16	245	82	96	ACA (T) => ATA (I)	C	2	0.89
651	rpl16	313	105	122	CTC (L) => TTC (F)	C	1	0.89
652	rpl16	416	139	156	CCA (P) => CTA (L)	C	2	1
653	rpl16	482	161	178	CCA (P) => CTA (L)	C	2	0.89
654	rpl16	488	163	180	TCG (S) => TTG (L)	C	2	0.67
655	rpl2	215	72	72	CCA (P) => CTA (L)	C	2	0.75
656	rpl2	247	83	83	CGC (R) => TGC (C)	C	1	0.5
657	rpl2	344	115	115	TCC (S) => TTC (F)	C	2	0.5
658	rpl2	485	162	167	GCG (A) => GTG (V)	C	2	0.5
659	rpl2	508	170	175	CTC (L) => TTC (F)	C	1	0.75
660	rpl5	35	12	21	TCA (S) => TTA (L)	C	2	0.78
661	rpl5	47	16	25	CCG (P) => CTG (L)	C	2	1
662	rpl5	59	20	29	CCG (P) => CTG (L)	C	2	0.89
663	rpl5	64	22	31	CAC (H) => TAC (Y)	C	1	1
664	rpl5	92	31	40	TCG (S) => TTG (L)	C	2	1
665	rpl5	167	56	67	CCG (P) => CTG (L)	C	2	0.44
666	rpl5	169	57	68	CGC (R) => TGC (C)	C	1	0.89
667	rpl5	317	106	125	TCG (S) => TTG (L)	C	2	0.89
668	rpl5	329	110	129	TCG (S) => TTG (L)	C	2	0.44
669	rpl5	376	126	147	CCC (P) => TCC (S)	C	1	1
670	rpl5	512	171	192	CCA (P) => CTA (L)	C	2	0.89
671	rpl5	515	172	193	CCG (P) => CTG (L)	C	2	1
672	rps10	2	1	1	ACG (T) => ATG (M)	C	2	1
673	rps10	16	6	6	CGC (R) => TGC (C)	C	1	0.4
674	rps10	238	80	80	CGG (R) => TGG (W)	C	1	0.6
675	rps10	266	89	89	GCT (A) => GTT (V)	C	2	0.4
676	rps10	302	101	101	TCG (S) => TTG (L)	C	2	1
677	rps10	331	111	111	CGA (R) => TGA (X)	C	1	0.6
678	rps11	139	47	47	CAT (H) => TAT (Y)	C	1	1
679	rps11	148	50	50	CCG (P) => TCG (S)	C	1	1
680	rps11	514	172	172	CAA (Q) => TAA (X)	C	1	1
681	rps12	71	24	24	TCG (S) => TTG (L)	C	2	0.94
682	rps12	100	34	34	CGC (R) => TGC (C)	C	1	1
683	rps12	104	35	35	CCG (P) => CTG (L)	C	2	1
684	rps12	112	38	38	CCG (P) => TCG (S)	C	1	0.88
685	rps12	146	49	49	CCA (P) => CTA (L)	C	2	1
686	rps12	196	66	66	CAC (H) => TAC (Y)	C	1	0.94
687	rps12	221	74	74	TCG (S) => TTG (L)	C	2	0.88
688	rps12	269	90	90	TCG (S) => TTG (L)	C	2	0.94
689	rps12	284	95	95	TCC (S) => TTC (F)	C	2	0.76
690	rps12	289	97	97	CGT (R) => TGT (C)	C	1	0.88
691	rps13	5	2	6	TCA (S) => TTA (L)	C	2	0.6
692	rps13	26	9	13	TCA (S) => TTA (L)	C	2	0.9
693	rps13	56	19	23	TCA (S) => TTA (L)	C	2	0.9
694	rps13	100	34	38	CGT (R) => TGT (C)	C	1	0.9
695	rps13	256	86	90	CGT (R) => TGT (C)	C	1	1
696	rps13	287	96	100	TCG (S) => TTG (L)	C	2	1
697	rps14	47	16	16	GCG (A) => GTG (V)	C	2	0.6
698	rps14	194	65	65	TCC (S) => TTC (F)	C	2	0.6
699	rps14	271	91	91	CCT (P) => TCT (S)	C	1	0.6
700	rps19	116	39	60	TCG (S) => TTG (L)	C	2	1
701	rps19	137	46	67	TCC (S) => TTC (F)	C	2	0.33
702	rps19	163	55	76	CCT (P) => TTT (F)	C	1、2	1
703	rps19	164	55	76	CCT (P) => TTT (F)	C	1、2	1
704	rps1	125	42	59	CCT (P) => CTT (L)	C	2	0.67
705	rps1	158	53	70	CCT (P) => CTT (L)	C	2	0.67
706	rps1	389	130	177	TCA (S) => TTA (L)	C	2	0.67
707	rps2	179	60	65	CCC (P) => CTC (L)	C	2	0.43
708	rps2	200	67	72	TCC (S) => TTC (F)	C	2	0.57
709	rps2	362	121	171	TCG (S) => TTG (L)	C	2	0.57
710	rps2	452	151	201	GCA (A) => GTA (V)	C	2	0.71
711	rps2	458	153	203	TCA (S) => TTA (L)	C	2	1
712	rps2	523	175	226	CCT (P) => TCT (S)	C	1	1
713	rps2	547	183	235	CGT (R) => TGT (C)	C	1	1
714	rps2	554	185	237	TCG (S) => TTG (L)	C	2	1
715	rps3	58	20	20	CCA (P) => TCA (S)	C	1	1
716	rps3	64	22	22	CGG (R) => TGG (W)	C	1	1
717	rps3	92	31	31	TCA (S) => TTA (L)	C	2	0.71
718	rps3	503	168	173	CCT (P) => CTT (L)	C	2	0.86
719	rps3	512	171	176	TCA (S) => TTA (L)	C	2	0.71
720	rps3	713	238	251	TCG (S) => TTG (L)	C	2	0.86
721	rps3	1031	344	364	CCA (P) => CTA (L)	C	2	0.86
722	rps3	1066	356	376	CTT (L) => TTT (F)	C	1	0.57
723	rps3	1364	455	480	CCG (P) => CTG (L)	C	2	1
724	rps3	1391	464	489	CCG (P) => CTG (L)	C	2	0.86
725	rps3	1502	501	526	TCA (S) => TTA (L)	C	2	1
726	rps3	1555	519	545	CGT (R) => TGT (C)	C	1	1
727	rps3	1588	530	556	CCT (P) => TCT (S)	C	1	0.57
728	rps3	1619	540	566	TCA (S) => TTA (L)	C	2	0.86
729	rps3	1633	545	571	CGG (R) => TGG (W)	C	1	1
730	rps4	41	14	100	CCA (P) => CTA (L)	C	2	1
731	rps4	50	17	103	CCA (P) => CTA (L)	C	2	0.83
732	rps4	62	21	107	TCG (S) => TTG (L)	C	2	0.67
733	rps4	74	25	111	CCG (P) => CTG (L)	C	2	0.83
734	rps4	91	31	117	CGT (R) => TGT (C)	C	1	0.5
735	rps4	119	40	126	CCG (P) => CTG (L)	C	2	1
736	rps4	224	75	161	ACC (T) => ATC (I)	C	2	0.5
737	rps4	266	89	175	TCA (S) => TTA (L)	C	2	1
738	rps4	689	230	349	TCG (S) => TTG (L)	C	2	0.83
739	rps4	700	234	353	CAT (H) => TAT (Y)	C	1	0.83
740	rps4	710	237	356	CCA (P) => CTA (L)	C	2	0.67
741	rps4	725	242	361	TCT (S) => TTT (F)	C	2	1
742	rps4	776	259	378	CCA (P) => CTA (L)	C	2	0.83
743	rps4	785	262	381	CCT (P) => CTT (L)	C	2	0.83
744	rps4	790	264	383	CGG (R) => TGG (W)	C	1	0.83
745	rps7	116	39	39	CCA (P) => CTA (L)	C	2	0.75
746	rps7	335	112	131	TCA (S) => TTA (L)	C	2	0.88
747	rps7	338	113	132	TCT (S) => TTT (F)	C	2	0.62
748	sdh3	28	10	10	CCA (P) => TCA (S)	C	1	0.57
749	sdh3	73	25	25	CCA (P) => TCA (S)	C	1	1
750	sdh3	80	27	27	TCC (S) => TTC (F)	C	2	1
751	sdh3	140	47	47	CCG (P) => CTG (L)	C	2	0.57
752	sdh3	185	62	62	TCC (S) => TTC (F)	C	2	0.71
753	sdh3	190	64	64	CCT (P) => TTT (F)	C	1、2	1
754	sdh3	191	64	64	CCT (P) => TTT (F)	C	1、2	1
755	sdh3	197	66	70	TCA (S) => TTA (L)	C	2	0.29
756	sdh3	212	71	75	CCA (P) => CTA (L)	C	2	0.71
757	sdh4	155	52	52	CCA (P) => CTA (L)	C	2	0.88
758	sdh4	158	53	53	CCC (P) => CTC (L)	C	2	0.62
759	sdh4	200	67	68	CCT (P) => CTT (L)	C	2	0.75
760	sdh4	256	86	87	CAT (H) => TAT (Y)	C	1	0.88
761	sdh4	352	118	119	CTT (L) => TTT (F)	C	1	0.62

[truncated: 2 more sheets: Sheet11, Sheet12]
